# Supplementary material for: Characteristics and interplay of esophageal microbiota in esophageal squamous cell carcinoma
Source: BMC Cancer. 2022 Jun 24;22:696. doi: 10.1186/s12885-022-09771-2 (PMC9229141; doi:10.1186/s12885-022-09771-2)
Supplement: Supplementary file 3 — Additional file 3: Table S1. The relative abundance of 955 features in ESCC tumor and tumor-adjacent tissues. [file 12885_2022_9771_MOESM3_ESM.xlsx]

## Sheet: Sheet1
Table S1. The relative abundance of 955 features in ESCC tumor and tumor-adjacent tissues.
Feature ID*	Taxon name		Grand mean relative abundance (n=240)	Mean relative abundance in tumor tissues (n=120)	Mean relative abundance in tumor-adjacent tissues (n=120)	Fold change (tumor vs. tumor-adjacent tissue)		Mean relative abundance in tumor tissues from Zhangzhou City (n=50)	Mean relative abundance in tumor-adjacent tissues from Zhangzhou City (n=50)	Fold change (tumor vs. tumor-adjacent tissue)		Mean relative abundance in tumor tissues from other regions (n=70)	Mean relative abundance in tumor-adjacent tissues from other regions (n=70)	Fold change (tumor vs. tumor-adjacent tissue)
d2f18266b5029074827d32a9f90bf743	k__Bacteria		0.000322634	0.00032362	0.000321647	1.00613		0.000425996	0.000290121	1.46834		0.000250495	0.000344166	0.727831
3936a2d07cd677fcf62288372d674066	k__Bacteria		0.00100168	0.000685794	0.00131757	0.520499		0.000704867	0.00116993	0.602485		0.00067217	0.00142302	0.472353
a21d76fb10b062ca729a8f19b9f67a4e	k__Bacteria; p__[Thermi]; c__Deinococci; o__Deinococcales; f__Deinococcaceae; g__Deinococcus; s__		5.47786e-05	3.86745e-05	7.08827e-05	0.545612		1.00835e-05	0.000145091	0.0694979		5.90966e-05	1.78767e-05	3.30579
55f30aebd6a54eec84c8a459a29ed972	k__Bacteria; p__[Thermi]; c__Deinococci; o__Deinococcales; f__Deinococcaceae; g__Deinococcus; s__		4.94165e-05	2.74273e-05	7.14057e-05	0.384105		6.49608e-06	0.000120454	0.05393		4.23782e-05	3.63714e-05	1.16515
1ecb8cd5b52abb51a128d87794e2fbbc	k__Bacteria; p__[Thermi]; c__Deinococci; o__Deinococcales; f__Trueperaceae; g__B-42; s__		0.00114202	0.000650242	0.00163379	0.397996		0.000971459	0.00386019	0.251661		0.000420802	4.35065e-05	9.67217
5a51a6e24711008b8cc5a2a47a4688af	k__Bacteria; p__[Thermi]; c__Deinococci; o__Deinococcales; f__Trueperaceae; g__B-42; s__		0.000165763	8.43755e-05	0.000247151	0.341393		0.00010477	0.000532389	0.196792		6.9808e-05	4.34093e-05	1.60814
99316be36b53852799d87fbf00ae9b91	k__Bacteria; p__Acidobacteria; c__Acidobacteria-6; o__iii1-15; f__; g__; s__		8.60927e-05	6.97957e-05	0.00010239	0.681667		3.2967e-05	0.000236886	0.139168		9.61019e-05	6.32078e-06	15.2041
1857394ad3b7cdadd9e4277fe7a86359	k__Bacteria; p__Acidobacteria; c__Solibacteres; o__Solibacterales; f__; g__; s__		8.35966e-05	8.62606e-05	8.09325e-05	1.06583		5.43432e-06	0.000188186	0.0288774		0.000143994	4.3231e-06	33.3079
b054476b1cb424abb32ba01461a2bc52	k__Bacteria; p__Actinobacteria; c__Acidimicrobiia; o__Acidimicrobiales; f__; g__; s__		4.30829e-05	4.32024e-05	4.29635e-05	1.00556		2.93255e-06	6.1506e-05	0.0476791		7.19665e-05	2.97188e-05	2.42158
fe3ae5eca46f8d4c35aa8844f62ab33d	k__Bacteria; p__Actinobacteria; c__Acidimicrobiia; o__Acidimicrobiales; f__; g__; s__		7.36104e-05	7.85115e-05	6.87093e-05	1.14266		1.95503e-06	0.000164902	0.0118557		0.000133195	0	INF
f33c62987b652b3bb78c5e7a6afcd1f1	k__Bacteria; p__Actinobacteria; c__Acidimicrobiia; o__Acidimicrobiales; f__C111; g__; s__		3.25824e-05	2.27824e-05	4.23823e-05	0.537546		1.66785e-06	9.3844e-05	0.0177726		3.78643e-05	5.62393e-06	6.73271
e28eafd7ca2193d8073abf8480097b90	k__Bacteria; p__Actinobacteria; c__Actinobacteria; o__Actinomycetales		0.000148013	0.000119638	0.000176388	0.678265		0.000117024	0.000413222	0.2832		0.000121504	7.22036e-06	16.828
1511c84040bf56fdf7b2b3c9f2a6cab8	k__Bacteria; p__Actinobacteria; c__Actinobacteria; o__Actinomycetales; f__Actinomycetaceae; g__Actinomyces; s__		5.41202e-05	4.45113e-05	6.3729e-05	0.698446		7.01589e-05	5.96324e-05	1.17652		2.61915e-05	6.66552e-05	0.39294
f93a2e43844030dbd1245f8e3d4fe842	k__Bacteria; p__Actinobacteria; c__Actinobacteria; o__Actinomycetales; f__Actinomycetaceae; g__Actinomyces; s__		6.42301e-05	6.5579e-05	6.28813e-05	1.0429		7.26755e-05	2.8795e-05	2.52389		6.05101e-05	8.72286e-05	0.693696
3704b64dbe01669949e3177e142520bd	k__Bacteria; p__Actinobacteria; c__Actinobacteria; o__Actinomycetales; f__Actinomycetaceae; g__Actinomyces; s__		9.50716e-05	0.000113942	7.62014e-05	1.49527		0.000214044	0.000107083	1.99885		4.24406e-05	5.41428e-05	0.783864
0d485fc5a0575d107594cc8820063a2e	k__Bacteria; p__Actinobacteria; c__Actinobacteria; o__Actinomycetales; f__Actinomycetaceae; g__Actinomyces; s__		2.08216e-05	2.1684e-05	1.99591e-05	1.08642		2.48074e-05	1.8666e-05	1.32901		1.94529e-05	2.08828e-05	0.931529
d08842fb3b52d4beb019634fb1b726d5	k__Bacteria; p__Actinobacteria; c__Actinobacteria; o__Actinomycetales; f__Actinomycetaceae; g__Actinomyces; s__		8.37752e-05	9.03168e-05	7.72335e-05	1.1694		0.000153184	6.96467e-05	2.19944		4.54117e-05	8.26527e-05	0.549428
cee25e6a8da2c1dc599e73698085f395	k__Bacteria; p__Actinobacteria; c__Actinobacteria; o__Actinomycetales; f__Actinomycetaceae; g__Actinomyces; s__		4.17125e-05	4.52425e-05	3.81825e-05	1.1849		4.01132e-05	5.98105e-05	0.670672		4.89063e-05	2.27339e-05	2.15125
769bdba49cfee5c70a1f74cd93102ce5	k__Bacteria; p__Actinobacteria; c__Actinobacteria; o__Actinomycetales; f__Brevibacteriaceae; g__Brevibacterium		0.00022478	7.18025e-06	0.00044238	0.0162309		7.40633e-06	0.00106171	0.00697583		7.01876e-06	0	INF
58e02b1dca5f91c071ef5e45c73224d8	k__Bacteria; p__Actinobacteria; c__Actinobacteria; o__Actinomycetales; f__Cellulomonadaceae; g__Demequina; s__		0.000101573	8.50216e-05	0.000118124	0.719766		9.31597e-05	0.000245865	0.378906		7.92087e-05	2.68802e-05	2.94672
14c1d1ba955ad78a8d1364fc0650ec1b	k__Bacteria; p__Actinobacteria; c__Actinobacteria; o__Actinomycetales; f__Corynebacteriaceae; g__Corynebacterium; s__		3.96594e-05	5.90956e-05	2.02231e-05	2.92218		3.57255e-05	2.07214e-05	1.72409		7.57886e-05	1.98672e-05	3.81476
40ef042cb2d7e9e51a8dad360a9c4cd6	k__Bacteria; p__Actinobacteria; c__Actinobacteria; o__Actinomycetales; f__Corynebacteriaceae; g__Corynebacterium; s__		0.000389945	8.23898e-05	0.000697501	0.118121		2.09827e-05	0.000148563	0.141238		0.000126252	0.0010896	0.11587
06a3f98474d67f33bc0e5b517eb3745f	k__Bacteria; p__Actinobacteria; c__Actinobacteria; o__Actinomycetales; f__Corynebacteriaceae; g__Corynebacterium; s__		0.000183518	0.000278952	8.80843e-05	3.16687		7.79606e-05	0.000145904	0.534327		0.000422517	4.67841e-05	9.03119
0e7745886ac79d4d48b42a968e5d27be	k__Bacteria; p__Actinobacteria; c__Actinobacteria; o__Actinomycetales; f__Geodermatophilaceae		4.90676e-05	6.87515e-05	2.93838e-05	2.33977		1.85718e-06	6.92496e-05	0.0268187		0.000116533	9.0824e-07	128.306
76de1c3009169b31fee0630da52b5a8a	k__Bacteria; p__Actinobacteria; c__Actinobacteria; o__Actinomycetales; f__Geodermatophilaceae; g__; s__		0.000105496	1.50479e-06	0.000209487	0.00718324		2.78577e-06	0.000494465	0.00563392		5.89807e-07	5.93084e-06	0.0994475
220967129a74fded5353339524b80b43	k__Bacteria; p__Actinobacteria; c__Actinobacteria; o__Actinomycetales; f__Geodermatophilaceae; g__; s__		0.000261615	0.000260298	0.000262933	0.989977		5.8651e-06	0.000606797	0.00966568		0.000442035	1.73162e-05	25.5273
be9e141ebd1557c178352737357291f8	k__Bacteria; p__Actinobacteria; c__Actinobacteria; o__Actinomycetales; f__Intrasporangiaceae		0.000146378	0.000114944	0.000177813	0.646433		6.01117e-05	0.000426751	0.140859		0.00015411	0	INF
f7b628da978b35f7974edca378c0dc9d	k__Bacteria; p__Actinobacteria; c__Actinobacteria; o__Actinomycetales; f__Intrasporangiaceae		9.30685e-05	6.74892e-05	0.000118648	0.568819		6.03639e-05	0.000221657	0.272331		7.25787e-05	4.50701e-05	1.61035
8a4ab4634d1782bff27595f7c82824fa	k__Bacteria; p__Actinobacteria; c__Actinobacteria; o__Actinomycetales; f__Intrasporangiaceae		7.72674e-05	6.93691e-05	8.51657e-05	0.81452		3.952e-05	8.22451e-05	0.480516		9.06899e-05	8.72519e-05	1.0394
40befa89eca03f700f99c99e341b38ed	k__Bacteria; p__Actinobacteria; c__Actinobacteria; o__Actinomycetales; f__Microbacteriaceae		7.46753e-05	8.65775e-05	6.27731e-05	1.37921		4.13635e-05	0.000150656	0.274557		0.000118873	0	INF
f95c2dba5219ca87d89c420bb438f1c4	k__Bacteria; p__Actinobacteria; c__Actinobacteria; o__Actinomycetales; f__Micrococcaceae		0.000308141	0.000293338	0.000322944	0.908324		0.000166549	0.000505213	0.329661		0.000383901	0.000192752	1.99168
b3460127e3cf3d54aa57380ece31a2f0	k__Bacteria; p__Actinobacteria; c__Actinobacteria; o__Actinomycetales; f__Micrococcaceae; g__Arthrobacter		0.000546768	0.000517184	0.000576352	0.89734		0.000167753	0.00129503	0.129536		0.000766777	6.30087e-05	12.1694
f7a7220d8c41243aa16a67f8b8ce259a	k__Bacteria; p__Actinobacteria; c__Actinobacteria; o__Actinomycetales; f__Micrococcaceae; g__Arthrobacter		5.78418e-05	4.4736e-05	7.09476e-05	0.63055		3.3357e-06	0.000170274	0.0195901		7.43077e-05	0	INF
9c93e4fa743f98dec8fd1936ab3ac153	k__Bacteria; p__Actinobacteria; c__Actinobacteria; o__Actinomycetales; f__Micrococcaceae; g__Arthrobacter		4.08626e-05	1.53391e-05	6.63861e-05	0.231059		1.50426e-05	0.000134028	0.112235		1.55508e-05	1.80707e-05	0.860555
4ec5245f0cf914eab413b795d1a9d7b2	k__Bacteria; p__Actinobacteria; c__Actinobacteria; o__Actinomycetales; f__Micrococcaceae; g__Micrococcus		0.000361154	0.000372691	0.000349618	1.06599		0.000473764	0.000624701	0.758385		0.000300495	0.00015313	1.96235
e5889d9bc20824296dbb3c4421db56d2	k__Bacteria; p__Actinobacteria; c__Actinobacteria; o__Actinomycetales; f__Micrococcaceae; g__Micrococcus		8.90139e-05	0.000102022	7.6006e-05	1.34229		6.90294e-05	3.96412e-05	1.74135		0.000125588	0.000101981	1.23149
8deefbf775c3b682e4854b26441890d1	k__Bacteria; p__Actinobacteria; c__Actinobacteria; o__Actinomycetales; f__Micrococcaceae; g__Rothia		0.000168258	0.000114184	0.000222332	0.513577		9.54836e-05	3.96585e-05	2.40764		0.000127542	0.000352813	0.361501
99b411a53ccea764f8f4c1686fc2dc83	k__Bacteria; p__Actinobacteria; c__Actinobacteria; o__Actinomycetales; f__Micrococcaceae; g__Rothia; s__aeria		5.34335e-05	6.08191e-05	4.60479e-05	1.32078		6.26553e-05	2.69498e-05	2.32489		5.95074e-05	5.96894e-05	0.996951
da7b3c938a99ded6db6aebf9771a985d	k__Bacteria; p__Actinobacteria; c__Actinobacteria; o__Actinomycetales; f__Micrococcaceae; g__Rothia; s__dentocariosa		6.77891e-05	4.59906e-05	8.95876e-05	0.513359		2.57716e-05	4.92833e-05	0.522928		6.04328e-05	0.000118376	0.510513
10dd1f55cc07d1f69a94d0643bce4ae2	k__Bacteria; p__Actinobacteria; c__Actinobacteria; o__Actinomycetales; f__Micrococcaceae; g__Rothia; s__mucilaginosa		0.000369701	0.000168693	0.00057071	0.295584		0.0002379	0.000230877	1.03042		0.000119259	0.000813447	0.146609
2340d0ea6fd3c3b065699140a3726319	k__Bacteria; p__Actinobacteria; c__Actinobacteria; o__Actinomycetales; f__Micrococcaceae; g__Rothia; s__mucilaginosa		0.00167223	0.00291031	0.000434155	6.70338		0.000868558	0.000316225	2.74664		0.0043687	0.00051839	8.42743
eb6b1376ec65da0441e69b55ca89b890	k__Bacteria; p__Actinobacteria; c__Actinobacteria; o__Actinomycetales; f__Micrococcaceae; g__Rothia; s__mucilaginosa		0.00016116	0.000258177	6.41427e-05	4.02504		3.48363e-05	1.36355e-05	2.55482		0.000417706	0.000100219	4.16792
916552006386032e5c8383a1f07a3888	k__Bacteria; p__Actinobacteria; c__Actinobacteria; o__Actinomycetales; f__Micrococcaceae; g__Rothia; s__mucilaginosa		0.000556115	0.00035567	0.00075656	0.470115		0.000400193	0.00070047	0.57132		0.000323868	0.000796624	0.406551
3c2934680d564f24be3099a620adb243	k__Bacteria; p__Actinobacteria; c__Actinobacteria; o__Actinomycetales; f__Micrococcaceae; g__Rothia; s__mucilaginosa		0.00228644	0.00105971	0.00351317	0.30164		0.000527041	0.000847134	0.622146		0.00144019	0.00541747	0.265841
adcdf6b293cb136520947d9e8372efe8	k__Bacteria; p__Actinobacteria; c__Actinobacteria; o__Actinomycetales; f__Micrococcaceae; g__Rothia; s__mucilaginosa		7.99876e-05	9.58851e-05	6.40901e-05	1.4961		0.000194712	0.000142982	1.3618		2.52942e-05	7.73877e-06	3.2685
fc09aae0332019d4c733aeeaffb3ab07	k__Bacteria; p__Actinobacteria; c__Actinobacteria; o__Actinomycetales; f__Nocardiaceae; g__Rhodococcus; s__		0.000163409	7.61976e-05	0.000250621	0.304035		4.82396e-05	0.000125467	0.384479		9.61676e-05	0.000340016	0.282832
b05f5459e068b529b2c41e659efdef34	k__Bacteria; p__Actinobacteria; c__Actinobacteria; o__Actinomycetales; f__Propionibacteriaceae; g__Propionibacterium; s__acnes		0.000741009	0.000354815	0.0011272	0.314775		0.000299054	0.000871145	0.343288		0.000394644	0.0013101	0.301232
799a40b2ec00542781197166b2e77f88	k__Bacteria; p__Actinobacteria; c__Actinobacteria; o__Bifidobacteriales; f__Bifidobacteriaceae; g__Bifidobacterium; s__		0.000331509	0.000186228	0.000476791	0.390586		0.00019384	0.00023744	0.816375		0.00018079	0.000647755	0.279102
a3e5ed4f236ccc0603c2f0bb49cf6883	k__Bacteria; p__Actinobacteria; c__Actinobacteria; o__Bifidobacteriales; f__Bifidobacteriaceae; g__Bifidobacterium; s__		0.00060588	0.000765781	0.00044598	1.71708		0.00118902	0.000943256	1.26055		0.000463465	9.07821e-05	5.10525
47e1a7dbef3c6bcf3c0af9f3e28a8924	k__Bacteria; p__Actinobacteria; c__Actinobacteria; o__Bifidobacteriales; f__Bifidobacteriaceae; g__Bifidobacterium; s__		0.000112098	9.29372e-05	0.000131259	0.708047		0.000171267	0.000221966	0.771592		3.69874e-05	6.64678e-05	0.556471
2257d58ebb22a4168da71744993d1ce9	k__Bacteria; p__Actinobacteria; c__Actinobacteria; o__Bifidobacteriales; f__Bifidobacteriaceae; g__Bifidobacterium; s__adolescentis		0.000337143	0.000382254	0.000292033	1.30894		0.00044854	0.000650501	0.68953		0.000334906	3.59852e-05	9.30677
c8857b153c134d796be7443bf64392c2	k__Bacteria; p__Actinobacteria; c__Actinobacteria; o__Bifidobacteriales; f__Bifidobacteriaceae; g__Bifidobacterium; s__bifidum		8.28933e-05	8.24695e-05	8.33171e-05	0.989826		0.000104831	0.000184994	0.566672		6.64969e-05	1.06907e-05	6.22008
48f1dfbb8abed65b3d9e7641f40670f6	k__Bacteria; p__Actinobacteria; c__Actinobacteria; o__Bifidobacteriales; f__Bifidobacteriaceae; g__Bifidobacterium; s__breve		0.000147878	0.000139011	0.000156745	0.886864		0.000217667	0.000356694	0.610234		8.28285e-05	1.39238e-05	5.94872
39afceb9b3a69428d9b836f6cdf37b41	k__Bacteria; p__Actinobacteria; c__Actinobacteria; o__Bifidobacteriales; f__Bifidobacteriaceae; g__Bifidobacterium; s__longum		0.0098397	0.0100277	0.00965173	1.03895		0.0148182	0.0143515	1.03253		0.00660582	0.00629477	1.04941
ae7d8efb06e9c0ad71820823c3089849	k__Bacteria; p__Actinobacteria; c__Actinobacteria; o__Bifidobacteriales; f__Bifidobacteriaceae; g__Bifidobacterium; s__longum		0.000587431	0.000734519	0.000440344	1.66806		0.000722444	0.000912594	0.791637		0.000743143	0.000103022	7.21342
9f777d99c764a7996e9804cdcc2d1add	k__Bacteria; p__Actinobacteria; c__Actinobacteria; o__Bifidobacteriales; f__Bifidobacteriaceae; g__Bifidobacterium; s__pseudolongum		7.64495e-05	3.63129e-06	0.000149268	0.0243274		0	0.000288079	0		6.22507e-06	5.01166e-05	0.124212
26f45a67985dd6714d2df3e63d8ec836	k__Bacteria; p__Actinobacteria; c__Coriobacteriia; o__Coriobacteriales; f__Coriobacteriaceae		0.000161944	0.000118862	0.000205025	0.579742		0.000250515	0.00039911	0.627684		2.48236e-05	6.63935e-05	0.373886
4fffe707902a4943cc2d6dfc3a216363	k__Bacteria; p__Actinobacteria; c__Coriobacteriia; o__Coriobacteriales; f__Coriobacteriaceae; g__Atopobium		0.000639236	0.000813761	0.000464711	1.75111		0.00190741	0.00108161	1.76348		3.2587e-05	2.40668e-05	1.35402
11b5ca20ab1a3cd454e54895a026f2f6	k__Bacteria; p__Actinobacteria; c__Coriobacteriia; o__Coriobacteriales; f__Coriobacteriaceae; g__Atopobium		0.000125331	0.000121112	0.000129549	0.934878		6.21228e-05	8.98841e-05	0.691144		0.000163248	0.000157881	1.03399
b36173d8d6b6ec133ab9374feeb60973	k__Bacteria; p__Actinobacteria; c__Coriobacteriia; o__Coriobacteriales; f__Coriobacteriaceae; g__Atopobium; s__		0.000758279	0.000650405	0.000866153	0.750913		0.000522768	0.000508849	1.02735		0.000741575	0.00112137	0.661311
8ac4bd04828ef531acaf8ab979578978	k__Bacteria; p__Actinobacteria; c__Coriobacteriia; o__Coriobacteriales; f__Coriobacteriaceae; g__Atopobium; s__		0.00060271	0.000585686	0.000619733	0.945062		0.000867167	0.000693397	1.25061		0.000384628	0.000567116	0.678217
cbab9cbba343662baa7d7303d0b3ee1d	k__Bacteria; p__Actinobacteria; c__Coriobacteriia; o__Coriobacteriales; f__Coriobacteriaceae; g__Atopobium; s__rimae		0.000776645	0.00107297	0.00048032	2.23386		9.19064e-05	5.50821e-05	1.66853		0.00177373	0.000784062	2.26223
0f18141df49f02bb638decbae1765574	k__Bacteria; p__Actinobacteria; c__Coriobacteriia; o__Coriobacteriales; f__Coriobacteriaceae; g__Atopobium; s__rimae		0.000153063	0.000185841	0.000120284	1.54502		0.000166466	0.000193299	0.861186		0.00019968	6.81302e-05	2.93086
22632c954ef155ebb0c3d54d46fac742	k__Bacteria; p__Actinobacteria; c__Coriobacteriia; o__Coriobacteriales; f__Coriobacteriaceae; g__Collinsella; s__aerofaciens		0.000512972	0.000573213	0.00045273	1.26613		0.000821884	0.00102293	0.803464		0.000395591	4.54474e-05	8.70437
57e33ff789126b60e8617549d96627ef	k__Bacteria; p__Actinobacteria; c__Coriobacteriia; o__Coriobacteriales; f__Coriobacteriaceae; g__Olsenella; s__profusa		0.000765273	0.000694097	0.000836448	0.829815		0.000868894	0.00069194	1.25574		0.000569242	0.000939668	0.605791
175173509c38238091402edd0d25fb68	k__Bacteria; p__Actinobacteria; c__Coriobacteriia; o__Coriobacteriales; f__Coriobacteriaceae; g__Olsenella; s__profusa		0.00033224	0.000555352	0.000109128	5.08899		2.54512e-05	8.73099e-06	2.91504		0.000933853	0.00018084	5.16396
597140a6b57772f91664bf69ef6c4314	k__Bacteria; p__Actinobacteria; c__Coriobacteriia; o__Coriobacteriales; f__Coriobacteriaceae; g__Olsenella; s__uli		8.68343e-05	5.94529e-05	0.000114216	0.520532		5.47516e-05	0.000157181	0.348335		6.2811e-05	8.35262e-05	0.751991
7031548eb074f21f728f7a15a5660e9a	k__Bacteria; p__Actinobacteria; c__Coriobacteriia; o__Coriobacteriales; f__Coriobacteriaceae; g__Slackia; s__		0.000956106	0.0012883	0.000623909	2.06489		0.00116443	0.000779647	1.49353		0.00137679	0.000512667	2.68554
038c619960f2e533a1e3a406dc63d042	k__Bacteria; p__Actinobacteria; c__Coriobacteriia; o__Coriobacteriales; f__Coriobacteriaceae; g__Slackia; s__		0.000204394	0.000238563	0.000170225	1.40146		0.000244747	0.000199128	1.22909		0.000234146	0.00014958	1.56535
1336087be33b9b6c9917f1485129c512	k__Bacteria; p__Actinobacteria; c__Coriobacteriia; o__Coriobacteriales; f__Coriobacteriaceae; g__Slackia; s__		0.000214483	0.000234348	0.000194618	1.20414		0.000114657	7.7329e-05	1.48272		0.000319841	0.000278396	1.14887
8f027518fc1c45473a0be3d5ce9cedb5	k__Bacteria; p__Actinobacteria; c__Rubrobacteria; o__Rubrobacterales; f__Rubrobacteraceae; g__Rubrobacter; s__		6.55017e-05	6.06333e-05	7.03701e-05	0.861635		1.79687e-05	8.97349e-05	0.200242		9.1108e-05	5.65381e-05	1.61144
9289b025bfa9badedcf7d7e47531187b	k__Bacteria; p__Bacteroidetes; c__[Rhodothermi]; o__[Rhodothermales]; f__[Balneolaceae]; g__; s__		0.00193033	0.00190462	0.00195605	0.973709		0.0012034	0.00439716	0.273677		0.00240549	0.000212395	11.3255
6a8fc1da5441ca108fb7a798622ec80d	k__Bacteria; p__Bacteroidetes; c__[Saprospirae]; o__[Saprospirales]; f__Saprospiraceae; g__; s__		0.000629328	0.000653783	0.000604872	1.08086		0.000412817	0.00143562	0.287554		0.000825902	1.14842e-05	71.9164
13cca290cd7b93eb9fdd4ed76a452065	k__Bacteria; p__Bacteroidetes; c__[Saprospirae]; o__[Saprospirales]; f__Saprospiraceae; g__; s__		0.000405038	0.000392866	0.00041721	0.94165		0.000205417	0.000906914	0.226501		0.000526758	6.74214e-05	7.81292
466808ad22d75eb87bfd17cf22414d02	k__Bacteria; p__Bacteroidetes; c__[Saprospirae]; o__[Saprospirales]; f__Saprospiraceae; g__; s__		0.000361853	0.000253565	0.000470141	0.539338		0.000291483	0.000957376	0.30446		0.000226481	0.000122116	1.85463
f615ee36cd5bc64603dd29c73f09764a	k__Bacteria; p__Bacteroidetes; c__[Saprospirae]; o__[Saprospirales]; f__Saprospiraceae; g__; s__		0.000103584	0.00012983	7.73381e-05	1.67873		6.87171e-05	0.000181069	0.379507		0.000173482	3.24454e-06	53.4689
a55e9ed1ef7852adfea8a2780acbb3cf	k__Bacteria; p__Bacteroidetes; c__Bacteroidia; o__Bacteroidales; f__; g__; s__		0.00142969	0.0013832	0.00147618	0.937013		0.000153862	0.000620962	0.247779		0.0022613	0.00208705	1.08349
445a7c909aca23f2cd1f3f5dfd0405ba	k__Bacteria; p__Bacteroidetes; c__Bacteroidia; o__Bacteroidales; f__; g__; s__		0.00634153	0.00605283	0.00663023	0.912914		0.00352118	0.00651315	0.540627		0.00786115	0.00671386	1.17088
06281cb8058644eacfa9ae119a2d7343	k__Bacteria; p__Bacteroidetes; c__Bacteroidia; o__Bacteroidales; f__; g__; s__		0.000526247	0.000137804	0.000914689	0.150657		1.13877e-05	2.89143e-05	0.393844		0.000228102	0.00154739	0.147411
e13b50ec35fe5f27118f29bd01219d21	k__Bacteria; p__Bacteroidetes; c__Bacteroidia; o__Bacteroidales; f__; g__; s__		0.000110272	0.000163497	5.70479e-05	2.86596		6.527e-06	2.89143e-06	2.25736		0.000275618	9.57312e-05	2.87909
c76a70cd418d3137d1300cf7d655af17	k__Bacteria; p__Bacteroidetes; c__Bacteroidia; o__Bacteroidales; f__; g__; s__		0.000565696	0.000262025	0.000869367	0.301397		4.09853e-06	3.88772e-06	1.05422		0.000446258	0.00148757	0.299992
e6283fc829987e2d3758caffc72f11c6	k__Bacteria; p__Bacteroidetes; c__Bacteroidia; o__Bacteroidales; f__; g__; s__		0.000218414	0.00019829	0.000238539	0.831271		7.88493e-06	5.46276e-05	0.14434		0.000334294	0.000369904	0.903732
b6fbfd6d55f839391763ec6e0c0f7dda	k__Bacteria; p__Bacteroidetes; c__Bacteroidia; o__Bacteroidales; f__; g__; s__		0.00188888	0.000975817	0.00280195	0.348264		0.00118221	0.0018342	0.644537		0.000828392	0.00349319	0.237145
871e7061a5e701cbdbb571c2323fd35d	k__Bacteria; p__Bacteroidetes; c__Bacteroidia; o__Bacteroidales; f__; g__; s__		5.39872e-05	6.04382e-05	4.75362e-05	1.27142		0.000131319	9.9679e-05	1.31742		9.80902e-06	1.02913e-05	0.953138
cd1f2affb7b05116e556a60b753cb005	k__Bacteria; p__Bacteroidetes; c__Bacteroidia; o__Bacteroidales; f__; g__; s__		0.000322296	0.00018337	0.000461222	0.397573		1.42787e-05	2.09376e-05	0.681961		0.000304149	0.000775711	0.39209
d40a740cbb58bd734f9e073158b37bc9	k__Bacteria; p__Bacteroidetes; c__Bacteroidia; o__Bacteroidales; f__; g__; s__		0.000339607	0.000155744	0.00052347	0.297522		0.000373785	0.00121924	0.306571		0	2.64879e-05	0
f64cafb46d13d8e5825677d185fa1d7e	k__Bacteria; p__Bacteroidetes; c__Bacteroidia; o__Bacteroidales; f__; g__; s__		0.000111657	5.62916e-06	0.000217685	0.0258592		3.02144e-06	0.000501297	0.00602725		7.49181e-06	1.51046e-05	0.495994
9c0f1d732eb1a1d22a91f2e612b710f0	k__Bacteria; p__Bacteroidetes; c__Bacteroidia; o__Bacteroidales; f__[Paraprevotellaceae]; g__[Prevotella]; s__		0.00536886	0.00500054	0.00573718	0.871603		0.00662543	0.00904012	0.732891		0.00383991	0.00337793	1.13676
84007609c402b4f7bd15610484859a84	k__Bacteria; p__Bacteroidetes; c__Bacteroidia; o__Bacteroidales; f__[Paraprevotellaceae]; g__[Prevotella]; s__		6.35934e-05	4.69499e-05	8.0237e-05	0.585141		3.96595e-05	5.05825e-05	0.784056		5.21573e-05	0.000101419	0.514277
22e08646a28fd92f3b5f917d15775428	k__Bacteria; p__Bacteroidetes; c__Bacteroidia; o__Bacteroidales; f__[Paraprevotellaceae]; g__[Prevotella]; s__		0.00181089	0.00170307	0.00191871	0.887613		0.00158442	0.00202313	0.783151		0.00178782	0.00184412	0.969471
775181703d8c614d71861f24005af3a0	k__Bacteria; p__Bacteroidetes; c__Bacteroidia; o__Bacteroidales; f__[Paraprevotellaceae]; g__[Prevotella]; s__		0.00213616	0.00219073	0.00208159	1.05243		0.00262273	0.0027979	0.93739		0.00188216	0.00156994	1.19888
cfc92a0c6f627b05a994ed6ba3e11385	k__Bacteria; p__Bacteroidetes; c__Bacteroidia; o__Bacteroidales; f__[Paraprevotellaceae]; g__[Prevotella]; s__		0.00616943	0.00426704	0.00807182	0.528635		0.00831223	0.0170668	0.487042		0.00137763	0.00164686	0.836517
f379852d6cf64914e10634f02fbff832	k__Bacteria; p__Bacteroidetes; c__Bacteroidia; o__Bacteroidales; f__[Paraprevotellaceae]; g__[Prevotella]; s__		3.93408e-05	3.10866e-05	4.75949e-05	0.653151		3.96506e-05	4.60667e-05	0.86072		2.49696e-05	4.86864e-05	0.512865
e0add36ef44eec96bbafd8e51e8f2844	k__Bacteria; p__Bacteroidetes; c__Bacteroidia; o__Bacteroidales; f__[Paraprevotellaceae]; g__[Prevotella]; s__		0.000586983	0.000213203	0.000960764	0.221909		0.000382124	0.000461265	0.828427		9.2544e-05	0.00131755	0.0702395
bb31c12e8d969a41a704291f7c8a41c2	k__Bacteria; p__Bacteroidetes; c__Bacteroidia; o__Bacteroidales; f__[Paraprevotellaceae]; g__[Prevotella]; s__		0.000103813	8.10195e-05	0.000126606	0.639934		4.60003e-05	6.17635e-05	0.744782		0.000106033	0.000172922	0.613184
e538a2a662ef9ccbe59daac57ce3c9d3	k__Bacteria; p__Bacteroidetes; c__Bacteroidia; o__Bacteroidales; f__[Paraprevotellaceae]; g__[Prevotella]; s__		0.000388645	0.000299793	0.000477497	0.627843		0.000346342	0.000546083	0.634229		0.000266543	0.000428506	0.622029
cd49799a44c282de33cedf80bc37f154	k__Bacteria; p__Bacteroidetes; c__Bacteroidia; o__Bacteroidales; f__[Paraprevotellaceae]; g__[Prevotella]; s__		0.000426288	0.000427402	0.000425175	1.00524		0.00102576	0.00102042	1.00524		0	0	INF
7a84e8cdcc65f7b72b6112698ef9c262	k__Bacteria; p__Bacteroidetes; c__Bacteroidia; o__Bacteroidales; f__[Paraprevotellaceae]; g__[Prevotella]; s__		0.000134677	0.000123208	0.000146146	0.843052		0.00025592	0.000268797	0.952095		2.84141e-05	5.85375e-05	0.485401
e7f64f2f8179652ce7d7d0d47a406edf	k__Bacteria; p__Bacteroidetes; c__Bacteroidia; o__Bacteroidales; f__[Paraprevotellaceae]; g__[Prevotella]; s__		0.000276239	7.81378e-05	0.000474339	0.16473		3.78236e-05	0.00014045	0.269304		0.000106934	0.000712832	0.150012
0236240fe07a19cb8a20186c7098a58c	k__Bacteria; p__Bacteroidetes; c__Bacteroidia; o__Bacteroidales; f__[Paraprevotellaceae]; g__[Prevotella]; s__		0.000206384	0.000141859	0.00027091	0.52364		2.67838e-05	6.14446e-05	0.435902		0.000224056	0.000420528	0.532796
172553ed4e7f1d1bca5b7935018a4b72	k__Bacteria; p__Bacteroidetes; c__Bacteroidia; o__Bacteroidales; f__[Paraprevotellaceae]; g__[Prevotella]; s__		0.00383839	0.00216052	0.00551627	0.391662		0.00125989	0.00472283	0.266765		0.00280382	0.00608302	0.460926
0063270d8ca480c09b09325117688da8	k__Bacteria; p__Bacteroidetes; c__Bacteroidia; o__Bacteroidales; f__[Paraprevotellaceae]; g__[Prevotella]; s__		0.000381393	0.000398279	0.000364508	1.09265		0.000133456	0.000221897	0.601431		0.000587438	0.000466373	1.25959
6bc46de0fdbdf444677211fbfbda656a	k__Bacteria; p__Bacteroidetes; c__Bacteroidia; o__Bacteroidales; f__[Paraprevotellaceae]; g__[Prevotella]; s__		0.00355948	0.00153857	0.00558039	0.275711		0.000909113	0.00645357	0.14087		0.00198819	0.00495669	0.401112
b310294004d4f8883717003cda42946c	k__Bacteria; p__Bacteroidetes; c__Bacteroidia; o__Bacteroidales; f__[Paraprevotellaceae]; g__[Prevotella]; s__		4.83633e-05	7.15361e-05	2.51905e-05	2.83981		8.48819e-05	2.97081e-05	2.8572		6.20034e-05	2.19636e-05	2.823
d51ded672d17c82f2671a2091c4295c8	k__Bacteria; p__Bacteroidetes; c__Bacteroidia; o__Bacteroidales; f__[Paraprevotellaceae]; g__[Prevotella]; s__		7.01299e-05	3.89583e-05	0.000101302	0.384578		6.16396e-05	0.000145568	0.423442		2.27574e-05	6.96826e-05	0.326586
f0308efe7e1fa94a9e1fb9c45f585f67	k__Bacteria; p__Bacteroidetes; c__Bacteroidia; o__Bacteroidales; f__[Paraprevotellaceae]; g__[Prevotella]; s__		0.000124653	0.000126382	0.000122924	1.02814		4.70408e-05	9.38416e-05	0.501278		0.000183055	0.000143696	1.2739
8279007e1e8948b1e3759e30d5030999	k__Bacteria; p__Bacteroidetes; c__Bacteroidia; o__Bacteroidales; f__[Paraprevotellaceae]; g__[Prevotella]; s__		0.00149992	0.00196355	0.00103629	1.89478		0.00119218	0.000102696	11.6088		0.00251453	0.00170315	1.4764
3441694dda38720ad3dac87304eab215	k__Bacteria; p__Bacteroidetes; c__Bacteroidia; o__Bacteroidales; f__[Paraprevotellaceae]; g__[Prevotella]; s__		0.000107626	8.84826e-05	0.00012677	0.697978		0.000135416	0.000191592	0.706794		5.49586e-05	8.04685e-05	0.682983
c7b17690c4470b7991002024e1215fa5	k__Bacteria; p__Bacteroidetes; c__Bacteroidia; o__Bacteroidales; f__[Paraprevotellaceae]; g__[Prevotella]; s__		0.000237349	0.00023282	0.000241879	0.962547		0.000376253	0.000284543	1.32231		0.000130368	0.000211405	0.616673
ff9fc482e09f0f53edb3746c2f374fd5	k__Bacteria; p__Bacteroidetes; c__Bacteroidia; o__Bacteroidales; f__[Paraprevotellaceae]; g__[Prevotella]; s__		0.000215963	0.000155467	0.00027646	0.562349		0.000268823	0.000171344	1.56891		7.44982e-05	0.000351543	0.211918
1bc30d9bc229c740fc402f36e26e418e	k__Bacteria; p__Bacteroidetes; c__Bacteroidia; o__Bacteroidales; f__[Paraprevotellaceae]; g__[Prevotella]; s__		5.76349e-05	2.81795e-05	8.70904e-05	0.323565		4.538e-05	0.000179896	0.252257		1.58933e-05	2.0801e-05	0.764067
d53f2eb27a667095f7100d5bd72979b9	k__Bacteria; p__Bacteroidetes; c__Bacteroidia; o__Bacteroidales; f__[Paraprevotellaceae]; g__[Prevotella]; s__		0.00017296	0.000262076	8.38434e-05	3.12578		0	0.000151248	0		0.000449273	3.56972e-05	12.5857
0adb9e9822afc1d666c8f18c457b1545	k__Bacteria; p__Bacteroidetes; c__Bacteroidia; o__Bacteroidales; f__[Paraprevotellaceae]; g__[Prevotella]; s__		0.000434806	0.000741059	0.000128554	5.76456		0.00160523	0.000174267	9.2113		0.000123794	9.59021e-05	1.29084
91604875dfee3b880f62f0b6c13a297e	k__Bacteria; p__Bacteroidetes; c__Bacteroidia; o__Bacteroidales; f__[Paraprevotellaceae]; g__[Prevotella]; s__tannerae		0.00108467	0.00165731	0.000512022	3.2368		0.000265627	6.13452e-05	4.33003		0.00265137	0.000833934	3.17936
4933218949c8baeb2c9867e5e32916a6	k__Bacteria; p__Bacteroidetes; c__Bacteroidia; o__Bacteroidales; f__[Paraprevotellaceae]; g__[Prevotella]; s__tannerae		0.000417182	0.000382047	0.000452318	0.844643		0.000356992	0.000327212	1.09101		0.000399944	0.000541679	0.738341
46e8b8ca7c582dea1fb206a4235e52a2	k__Bacteria; p__Bacteroidetes; c__Bacteroidia; o__Bacteroidales; f__[Paraprevotellaceae]; g__[Prevotella]; s__tannerae		0.000498899	0.000403691	0.000594108	0.679491		0.000959544	0.00130391	0.735899		6.65267e-06	8.71082e-05	0.0763725
368cda6a2cc1cc769139e965a8443cde	k__Bacteria; p__Bacteroidetes; c__Bacteroidia; o__Bacteroidales; f__[Paraprevotellaceae]; g__[Prevotella]; s__tannerae		0.00065981	0.00104293	0.000276686	3.76937		1.77081e-05	2.72269e-05	0.65039		0.00177524	0.000454872	3.90272
4d664dd39c76e5bc88dd72b34f9d78b6	k__Bacteria; p__Bacteroidetes; c__Bacteroidia; o__Bacteroidales; f__[Paraprevotellaceae]; g__[Prevotella]; s__tannerae		0.00170028	0.0018172	0.00158337	1.14768		0.000491788	0.00100173	0.490939		0.00276391	0.00199882	1.38277
cb53a15d270ca054351a34b862390330	k__Bacteria; p__Bacteroidetes; c__Bacteroidia; o__Bacteroidales; f__[Paraprevotellaceae]; g__[Prevotella]; s__tannerae		0.00042486	0.00037128	0.00047844	0.776021		0.000127504	0.00018748	0.680092		0.000545405	0.000686269	0.794739
5cb3309566f4369a9bf8b437ff7e85f0	k__Bacteria; p__Bacteroidetes; c__Bacteroidia; o__Bacteroidales; f__Bacteroidaceae; g__Bacteroides		4.93271e-05	0	9.86542e-05	0		0	0.000170826	0		0	4.71032e-05	0
2949a489a9d45111c97c9dd7ab33a490	k__Bacteria; p__Bacteroidetes; c__Bacteroidia; o__Bacteroidales; f__Bacteroidaceae; g__Bacteroides		9.91895e-05	0.000141195	5.71837e-05	2.46915		0.000110818	0.000115867	0.95642		0.000162894	1.5267e-05	10.6697
8674aa3d8b8cc0c59cf3ce14d81f061c	k__Bacteria; p__Bacteroidetes; c__Bacteroidia; o__Bacteroidales; f__Bacteroidaceae; g__Bacteroides		6.0629e-05	5.41287e-05	6.71293e-05	0.806336		9.39642e-05	6.10874e-05	1.53819		2.56749e-05	7.14449e-05	0.359366
20ab5cb6084f05df0e288a4e8066a655	k__Bacteria; p__Bacteroidetes; c__Bacteroidia; o__Bacteroidales; f__Bacteroidaceae; g__Bacteroides; s__		0.00119162	0.000586149	0.0017971	0.326164		0.00034415	0.00074014	0.464979		0.000759006	0.00255207	0.297408
7025c2ea7340933accb595b6df0a5213	k__Bacteria; p__Bacteroidetes; c__Bacteroidia; o__Bacteroidales; f__Bacteroidaceae; g__Bacteroides; s__		6.56475e-05	4.208e-05	8.9215e-05	0.47167		7.49717e-05	9.80109e-05	0.764933		1.85859e-05	8.29321e-05	0.22411
09cb0bcce9ef9b5dcf6b9d7a6c663d83	k__Bacteria; p__Bacteroidetes; c__Bacteroidia; o__Bacteroidales; f__Bacteroidaceae; g__Bacteroides; s__		4.04536e-05	5.5202e-05	2.57052e-05	2.1475		2.32604e-05	6.16926e-05	0.377037		7.80174e-05	0	INF
68d91efd23bd572a2596634c5e1a2a90	k__Bacteria; p__Bacteroidetes; c__Bacteroidia; o__Bacteroidales; f__Bacteroidaceae; g__Bacteroides; s__		0.000232486	0.000267241	0.00019773	1.35155		0.000104697	8.15031e-05	1.28458		0.000383345	0.000280749	1.36543
dc2f672520a7fb34d9f1730632be74b9	k__Bacteria; p__Bacteroidetes; c__Bacteroidia; o__Bacteroidales; f__Bacteroidaceae; g__Bacteroides; s__		7.03384e-05	7.8981e-05	6.16958e-05	1.28017		0.000137274	8.60834e-05	1.59467		3.73429e-05	4.4276e-05	0.843412
6b80eb9c4b603e35308fc591da692ea9	k__Bacteria; p__Bacteroidetes; c__Bacteroidia; o__Bacteroidales; f__Bacteroidaceae; g__Bacteroides; s__		8.56849e-05	9.25037e-05	7.8866e-05	1.17292		0.000146076	9.87218e-05	1.47967		5.4238e-05	6.46832e-05	0.838517
29fde6ffd0a41547e218d84de8f4fa03	k__Bacteria; p__Bacteroidetes; c__Bacteroidia; o__Bacteroidales; f__Bacteroidaceae; g__Bacteroides; s__		0.000232966	0.000216952	0.00024898	0.871362		0.000481704	0.000310986	1.54896		2.78428e-05	0.00020469	0.136024
1a2e12038377659c9f7552762e11f4e5	k__Bacteria; p__Bacteroidetes; c__Bacteroidia; o__Bacteroidales; f__Bacteroidaceae; g__Bacteroides; s__		5.38187e-05	4.45294e-05	6.3108e-05	0.705606		1.20286e-05	0.000151459	0.0794181		6.77443e-05	0	INF
7ad524f4ccacf47d2c9ab920b5015a97	k__Bacteria; p__Bacteroidetes; c__Bacteroidia; o__Bacteroidales; f__Bacteroidaceae; g__Bacteroides; s__acidifaciens		0.000262066	0.000182519	0.000341614	0.534283		0.000106853	0.000802934	0.133078		0.000236566	1.20998e-05	19.5512
34bd6ea451346af9a50fda2f6f1123a3	k__Bacteria; p__Bacteroidetes; c__Bacteroidia; o__Bacteroidales; f__Bacteroidaceae; g__Bacteroides; s__fragilis		0.000627118	0.00114002	0.000114217	9.98119		0.00257373	0.000208248	12.359		0.000115937	4.70514e-05	2.46405
bf3bf255526ecf387ee1c0bdd5f8292e	k__Bacteria; p__Bacteroidetes; c__Bacteroidia; o__Bacteroidales; f__Bacteroidaceae; g__Bacteroides; s__fragilis		3.18711e-05	5.47741e-05	8.96817e-06	6.10761		1.07305e-05	7.19387e-06	1.49161		8.62338e-05	1.02355e-05	8.42495
7575c5d1e36ca75c5a8171a29077f1d8	k__Bacteria; p__Bacteroidetes; c__Bacteroidia; o__Bacteroidales; f__Bacteroidaceae; g__Bacteroides; s__ovatus		6.99119e-05	3.1355e-05	0.000108469	0.28907		3.80731e-05	0.000147053	0.258908		2.65564e-05	8.09086e-05	0.328227
7902966d8a5ff7cf44af50070d8b028d	k__Bacteria; p__Bacteroidetes; c__Bacteroidia; o__Bacteroidales; f__Bacteroidaceae; g__Bacteroides; s__plebeius		4.61046e-05	3.19255e-05	6.02836e-05	0.529589		6.59045e-05	3.28843e-05	2.00413		7.65482e-06	7.98545e-05	0.0958596
05a1ac81d0c6ce4df6d09b21b7faa7f1	k__Bacteria; p__Bacteroidetes; c__Bacteroidia; o__Bacteroidales; f__Bacteroidaceae; g__Bacteroides; s__uniformis		5.52067e-05	4.18325e-05	6.85809e-05	0.609973		8.65927e-05	4.27501e-05	2.02555		9.8609e-06	8.70314e-05	0.113303
936e1f37b149b0e1874c881a65d89913	k__Bacteria; p__Bacteroidetes; c__Bacteroidia; o__Bacteroidales; f__Bacteroidaceae; g__Bacteroides; s__uniformis		5.07878e-05	6.95177e-05	3.20578e-05	2.16851		0.000146682	6.89156e-05	2.12842		1.44006e-05	5.73076e-06	2.51286
6ccd9cd46cc4309ecc7da6ed943250ef	k__Bacteria; p__Bacteroidetes; c__Bacteroidia; o__Bacteroidales; f__Porphyromonadaceae; g__Paludibacter; s__		5.48112e-05	4.4258e-05	6.53644e-05	0.677096		4.32569e-05	5.60667e-05	0.771526		4.4973e-05	7.20056e-05	0.624577
b62fd07e2c96423bab395852c88fb147	k__Bacteria; p__Bacteroidetes; c__Bacteroidia; o__Bacteroidales; f__Porphyromonadaceae; g__Parabacteroides; s__		0.000189336	0.000322229	5.64423e-05	5.70901		0.000243118	5.40675e-05	4.49656		0.000378738	5.81386e-05	6.5144
7e025c475f1a940b8e9bfac5ac51e4dc	k__Bacteria; p__Bacteroidetes; c__Bacteroidia; o__Bacteroidales; f__Porphyromonadaceae; g__Parabacteroides; s__		7.57472e-05	6.34083e-05	8.80861e-05	0.719844		3.15721e-05	0.000204626	0.154292		8.61484e-05	4.8432e-06	17.7875
1dfdcd7db65f345b41fbdf1d04386565	k__Bacteria; p__Bacteroidetes; c__Bacteroidia; o__Bacteroidales; f__Porphyromonadaceae; g__Parabacteroides; s__		5.62641e-05	1.49427e-05	9.75856e-05	0.153124		3.22555e-05	5.98445e-05	0.538989		2.57642e-06	0.000124543	0.0206869
9b197d0503953254acf5c4925c8abedc	k__Bacteria; p__Bacteroidetes; c__Bacteroidia; o__Bacteroidales; f__Porphyromonadaceae; g__Porphyromonas; s__		0.0017412	0.00144596	0.00203644	0.710045		0.00178013	0.000932819	1.90833		0.00120728	0.00282474	0.427394
25d8aa4328b5f3e3709359b5ae2c800c	k__Bacteria; p__Bacteroidetes; c__Bacteroidia; o__Bacteroidales; f__Porphyromonadaceae; g__Porphyromonas; s__		0.00202673	0.00138243	0.00267103	0.517565		0.00154174	0.00257631	0.598429		0.00126864	0.00273869	0.46323
6236ac392f3c006f2d2f3925ff41a997	k__Bacteria; p__Bacteroidetes; c__Bacteroidia; o__Bacteroidales; f__Porphyromonadaceae; g__Porphyromonas; s__		0.00192436	0.00202576	0.00182295	1.11126		0.00103326	0.00141822	0.728562		0.0027347	0.00211204	1.29481
eb639a94c58a2a8453daa7bb1688541f	k__Bacteria; p__Bacteroidetes; c__Bacteroidia; o__Bacteroidales; f__Porphyromonadaceae; g__Porphyromonas; s__		0.000294009	0.000310205	0.000277813	1.11659		0.000136179	0.000228906	0.594913		0.000434509	0.000312747	1.38933
fc718fbeb7cc0536b72886a5d3c85f0e	k__Bacteria; p__Bacteroidetes; c__Bacteroidia; o__Bacteroidales; f__Porphyromonadaceae; g__Porphyromonas; s__		0.000709077	0.00120377	0.000214383	5.61504		4.08568e-05	4.01764e-05	1.01694		0.00203442	0.000338817	6.00449
1afc334468970fa90c170942faf4a1df	k__Bacteria; p__Bacteroidetes; c__Bacteroidia; o__Bacteroidales; f__Porphyromonadaceae; g__Porphyromonas; s__		0.000642126	0.000578952	0.000705301	0.820859		0.000850968	0.000561683	1.51503		0.000384655	0.000807885	0.476127
02b6fda47b8023da5b3f7ae50191a4fa	k__Bacteria; p__Bacteroidetes; c__Bacteroidia; o__Bacteroidales; f__Porphyromonadaceae; g__Porphyromonas; s__		4.11081e-05	5.72657e-05	2.49505e-05	2.29517		2.71195e-05	2.7022e-05	1.00361		7.87987e-05	2.34709e-05	3.35729
efe8fd171f7ebc4471ec57e9ca8abbdf	k__Bacteria; p__Bacteroidetes; c__Bacteroidia; o__Bacteroidales; f__Porphyromonadaceae; g__Porphyromonas; s__		0.000454034	0.000385188	0.00052288	0.736666		2.41415e-06	0.000103472	0.0233314		0.000658598	0.000822457	0.800769
d599130f4f1b5b873c9b1a219c578a5c	k__Bacteria; p__Bacteroidetes; c__Bacteroidia; o__Bacteroidales; f__Porphyromonadaceae; g__Porphyromonas; s__		0.000134064	4.597e-05	0.000222158	0.206925		2.12558e-05	0.000119797	0.177432		6.36231e-05	0.000295272	0.215473
b747df1106d69b1b90144c148dff5b5d	k__Bacteria; p__Bacteroidetes; c__Bacteroidia; o__Bacteroidales; f__Porphyromonadaceae; g__Porphyromonas; s__		0.000102559	0.000130559	7.45594e-05	1.75107		0.000313341	0.000178943	1.75107		0	0	INF
fcd27f7f56f22f5b67fafd36d7703952	k__Bacteria; p__Bacteroidetes; c__Bacteroidia; o__Bacteroidales; f__Porphyromonadaceae; g__Porphyromonas; s__		0.000414057	0.000459935	0.000368179	1.24922		0.000893735	0.000577254	1.54825		0.000150077	0.000218839	0.68579
a447268a2d8ec140e0d39af7e8fedd8c	k__Bacteria; p__Bacteroidetes; c__Bacteroidia; o__Bacteroidales; f__Porphyromonadaceae; g__Porphyromonas; s__		0.000410623	0.000341502	0.000479744	0.711842		0.000187778	0.000181339	1.03551		0.000451305	0.00069289	0.651336
d895ba5f6c56167883bf2c514d9e05a4	k__Bacteria; p__Bacteroidetes; c__Bacteroidia; o__Bacteroidales; f__Porphyromonadaceae; g__Porphyromonas; s__		0.000233791	0.000155026	0.000312557	0.495993		0.000258083	0.000194453	1.32722		8.14136e-05	0.000396916	0.205116
587de438095141c85aac36d4871f6344	k__Bacteria; p__Bacteroidetes; c__Bacteroidia; o__Bacteroidales; f__Porphyromonadaceae; g__Porphyromonas; s__		0.000202649	0.000189572	0.000215727	0.878761		1.94649e-05	8.16188e-05	0.238486		0.000311077	0.000311518	0.998586
c15691cbc4c61e2dc485858febecb6f0	k__Bacteria; p__Bacteroidetes; c__Bacteroidia; o__Bacteroidales; f__Porphyromonadaceae; g__Porphyromonas; s__		0.000363807	0.000517505	0.000210109	2.46303		5.82915e-05	0.000149804	0.389118		0.000845515	0.000253184	3.33953
af4255d69893b4d79c87cdbb95bed96a	k__Bacteria; p__Bacteroidetes; c__Bacteroidia; o__Bacteroidales; f__Porphyromonadaceae; g__Porphyromonas; s__		7.59473e-05	6.50468e-05	8.68477e-05	0.748976		2.95357e-06	6.84439e-07	4.31531		0.000109399	0.000148393	0.737226
937e48b30e3713e1c9a508adceb38e41	k__Bacteria; p__Bacteroidetes; c__Bacteroidia; o__Bacteroidales; f__Porphyromonadaceae; g__Porphyromonas; s__endodontalis		0.0023738	0.00278119	0.0019664	1.41436		0.00359611	0.00238559	1.50743		0.00219911	0.00166698	1.31922
7ad2b30fae1339ea84ad9fcf9a546489	k__Bacteria; p__Bacteroidetes; c__Bacteroidia; o__Bacteroidales; f__Porphyromonadaceae; g__Porphyromonas; s__endodontalis		0.00431227	0.00610232	0.00252222	2.41942		0.0134356	0.00434175	3.09451		0.00086428	0.00122256	0.70694
4ff03c1ebdd9f1f2d2dfea5205b382e0	k__Bacteria; p__Bacteroidetes; c__Bacteroidia; o__Bacteroidales; f__Porphyromonadaceae; g__Porphyromonas; s__endodontalis		0.00177435	0.00211788	0.00143082	1.48019		0.00119801	0.000821104	1.45902		0.00277494	0.00186634	1.48684
cb1f2e9d80601f5f8c89fe7040e534a5	k__Bacteria; p__Bacteroidetes; c__Bacteroidia; o__Bacteroidales; f__Porphyromonadaceae; g__Porphyromonas; s__endodontalis		0.00156165	0.00285662	0.000266687	10.7115		0.00669616	0.000570923	11.7287		0.000114089	4.93755e-05	2.31065
4c2e2b9720cf0dc15234198d1684f107	k__Bacteria; p__Bacteroidetes; c__Bacteroidia; o__Bacteroidales; f__Porphyromonadaceae; g__Porphyromonas; s__endodontalis		0.000756114	0.000578755	0.000933472	0.620003		0.00120428	0.00202355	0.595131		0.000131954	0.000154846	0.852165
fcc11074697d1da30ca222c04755e229	k__Bacteria; p__Bacteroidetes; c__Bacteroidia; o__Bacteroidales; f__Porphyromonadaceae; g__Porphyromonas; s__endodontalis		0.000487739	0.000552136	0.000423342	1.30423		0.00107273	0.000498415	2.15227		0.000180286	0.000369719	0.487629
4f01277eaa5ff78ec1a62c53e262679b	k__Bacteria; p__Bacteroidetes; c__Bacteroidia; o__Bacteroidales; f__Porphyromonadaceae; g__Porphyromonas; s__endodontalis		0.000202641	0.000168844	0.000236438	0.714115		0.000279126	0.000443822	0.628913		9.00716e-05	8.83072e-05	1.01998
ad68c9bcf7d7440cd14ff404c6aea1f4	k__Bacteria; p__Bacteroidetes; c__Bacteroidia; o__Bacteroidales; f__Porphyromonadaceae; g__Tannerella; s__		0.000113593	9.441e-05	0.000132776	0.711049		4.54022e-05	1.82491e-05	2.48791		0.000129416	0.00021458	0.60311
e88f240b23f0455003715a18cb18e83f	k__Bacteria; p__Bacteroidetes; c__Bacteroidia; o__Bacteroidales; f__Porphyromonadaceae; g__Tannerella; s__		4.68692e-05	5.03081e-05	4.34304e-05	1.15836		6.52899e-05	3.68887e-05	1.76991		3.96068e-05	4.81029e-05	0.823376
0c07e1a5d5a8d4769f7c4a074700263b	k__Bacteria; p__Bacteroidetes; c__Bacteroidia; o__Bacteroidales; f__Prevotellaceae; g__Prevotella; s__		0.00197557	0.00161683	0.00233431	0.692637		0.00294152	0.00496874	0.592005		0.000670622	0.000452576	1.48179
89d417f3dae078b2cd5412614d229d0d	k__Bacteria; p__Bacteroidetes; c__Bacteroidia; o__Bacteroidales; f__Prevotellaceae; g__Prevotella; s__		0.000523477	0.000539594	0.00050736	1.06353		0.00104026	0.000916778	1.13469		0.000181977	0.000214918	0.846729
8791bffab2662853ee648413fabd1afb	k__Bacteria; p__Bacteroidetes; c__Bacteroidia; o__Bacteroidales; f__Prevotellaceae; g__Prevotella; s__		0.000752141	0.000572398	0.000931885	0.614237		0.000764181	0.000907956	0.84165		0.00043541	0.000948977	0.458821
24a963930f054e1e612885dacd0a4a14	k__Bacteria; p__Bacteroidetes; c__Bacteroidia; o__Bacteroidales; f__Prevotellaceae; g__Prevotella; s__		0.000103323	0.000120729	8.59163e-05	1.4052		7.60742e-05	0.000109005	0.697895		0.000152626	6.94243e-05	2.19845
69b811578880097e67b5989581e7033d	k__Bacteria; p__Bacteroidetes; c__Bacteroidia; o__Bacteroidales; f__Prevotellaceae; g__Prevotella; s__		0.000870783	0.000855765	0.000885801	0.966092		0.000680045	0.000509889	1.33371		0.00098128	0.00115431	0.850101
8ea5a4edd4585c93404728f5faefceac	k__Bacteria; p__Bacteroidetes; c__Bacteroidia; o__Bacteroidales; f__Prevotellaceae; g__Prevotella; s__		4.71355e-05	4.82716e-05	4.59994e-05	1.04939		0.000101198	8.76087e-05	1.15511		1.0467e-05	1.62785e-05	0.642994
55248ceb83a3339203ca10676ba33948	k__Bacteria; p__Bacteroidetes; c__Bacteroidia; o__Bacteroidales; f__Prevotellaceae; g__Prevotella; s__		0.000109208	0.000116716	0.0001017	1.14765		0.000154876	2.70028e-05	5.73555		8.94582e-05	0.000155055	0.576946
f09843a3273d3ed61bd33d7d5180302f	k__Bacteria; p__Bacteroidetes; c__Bacteroidia; o__Bacteroidales; f__Prevotellaceae; g__Prevotella; s__		0.00228339	0.00214804	0.00241874	0.88808		0.00144603	0.00163416	0.884878		0.00264947	0.00297916	0.889335
92684b16861a5601e58514aa38008a00	k__Bacteria; p__Bacteroidetes; c__Bacteroidia; o__Bacteroidales; f__Prevotellaceae; g__Prevotella; s__		0.00267268	0.00276238	0.00258299	1.06945		0.00133897	0.00103722	1.29092		0.0037791	0.00368711	1.02495
7d07ab136e67d507ffd540c0a003bc6a	k__Bacteria; p__Bacteroidetes; c__Bacteroidia; o__Bacteroidales; f__Prevotellaceae; g__Prevotella; s__		0.00356453	0.00328471	0.00384436	0.854424		0.0068344	0.00723579	0.944527		0.000749217	0.0014219	0.526912
d1815a067100dedf22112d2a2fdab704	k__Bacteria; p__Bacteroidetes; c__Bacteroidia; o__Bacteroidales; f__Prevotellaceae; g__Prevotella; s__		0.000264588	0.000323162	0.000206014	1.56864		0.000559254	0.000133736	4.18178		0.000154525	0.000257641	0.599767
fff38c729c2878b98e518c5a23384d34	k__Bacteria; p__Bacteroidetes; c__Bacteroidia; o__Bacteroidales; f__Prevotellaceae; g__Prevotella; s__		0.000932401	0.00115952	0.000705285	1.64404		0.00014909	0.000555007	0.268628		0.00188125	0.000812627	2.31503
9bdba49f903f24d1a5e04e10f6629fd3	k__Bacteria; p__Bacteroidetes; c__Bacteroidia; o__Bacteroidales; f__Prevotellaceae; g__Prevotella; s__		0.0011289	0.00100721	0.00125059	0.805391		0.00140899	0.00162334	0.867955		0.000720229	0.000984333	0.731692
e5d545c81f6c7196d3561c5b055019dc	k__Bacteria; p__Bacteroidetes; c__Bacteroidia; o__Bacteroidales; f__Prevotellaceae; g__Prevotella; s__		0.00268704	0.00320312	0.00217096	1.47544		0.00393064	0.00218328	1.80034		0.00268347	0.00216216	1.24111
abb642d7e17e5461629cc13afd03dbfe	k__Bacteria; p__Bacteroidetes; c__Bacteroidia; o__Bacteroidales; f__Prevotellaceae; g__Prevotella; s__		0.000609548	0.000661911	0.000557184	1.18796		0.00047657	0.000690427	0.690253		0.000794297	0.000462011	1.71922
27c18e269e24e69533a4deb1f5061354	k__Bacteria; p__Bacteroidetes; c__Bacteroidia; o__Bacteroidales; f__Prevotellaceae; g__Prevotella; s__		8.02801e-05	8.64328e-05	7.41274e-05	1.166		2.3127e-05	3.74106e-05	0.618196		0.000131651	0.000100354	1.31187
e13373e9ae25526b3fa904f11c523ba7	k__Bacteria; p__Bacteroidetes; c__Bacteroidia; o__Bacteroidales; f__Prevotellaceae; g__Prevotella; s__		0.000241451	0.000237667	0.000245235	0.96914		0.000382855	0.000442673	0.864871		0.000133961	0.000104208	1.28552
20f73e3bcb7ce96a664de9ca982ee584	k__Bacteria; p__Bacteroidetes; c__Bacteroidia; o__Bacteroidales; f__Prevotellaceae; g__Prevotella; s__		0.00221712	0.00285031	0.00158393	1.79952		0.001762	0.00118539	1.48644		0.00362768	0.0018686	1.94138
0ee721ea7992d74c7626fe74c822cb8f	k__Bacteria; p__Bacteroidetes; c__Bacteroidia; o__Bacteroidales; f__Prevotellaceae; g__Prevotella; s__		0.000121622	9.05142e-05	0.000152729	0.592647		9.82652e-05	7.2505e-05	1.35529		8.49778e-05	0.000210031	0.404596
7d8648165154af90590854ae3dd7b493	k__Bacteria; p__Bacteroidetes; c__Bacteroidia; o__Bacteroidales; f__Prevotellaceae; g__Prevotella; s__		0.000108691	9.76432e-05	0.000119739	0.815469		1.41529e-05	0.000158821	0.0891118		0.000157279	9.18228e-05	1.71286
41f7d25229601ed8c822c6c9f8925e40	k__Bacteria; p__Bacteroidetes; c__Bacteroidia; o__Bacteroidales; f__Prevotellaceae; g__Prevotella; s__		0.00174155	0.00145545	0.00202766	0.717798		0.0024359	0.000997021	2.44318		0.000755127	0.00276382	0.273218
d6d4844e3abfe218fa81ec6fb191a203	k__Bacteria; p__Bacteroidetes; c__Bacteroidia; o__Bacteroidales; f__Prevotellaceae; g__Prevotella; s__		0.000107377	6.70729e-05	0.000147681	0.454173		0.00011184	0.00026073	0.428949		3.50965e-05	6.69325e-05	0.524356
bbc32defa10a05a0c3ce59f3285b82d6	k__Bacteria; p__Bacteroidetes; c__Bacteroidia; o__Bacteroidales; f__Prevotellaceae; g__Prevotella; s__		0.00046058	0.000599793	0.000321366	1.86638		0.00139703	0.000714026	1.95655		3.03412e-05	4.08953e-05	0.741925
fe171cc902dd6b01fdcb2cb5542ab021	k__Bacteria; p__Bacteroidetes; c__Bacteroidia; o__Bacteroidales; f__Prevotellaceae; g__Prevotella; s__		5.64929e-05	5.51761e-05	5.78098e-05	0.954441		7.5258e-05	7.92765e-05	0.949311		4.08318e-05	4.24765e-05	0.961279
8cb4deb0d42012ff49515340880c8187	k__Bacteria; p__Bacteroidetes; c__Bacteroidia; o__Bacteroidales; f__Prevotellaceae; g__Prevotella; s__		0.000589934	0.000471646	0.000708223	0.665956		0.00111189	0.00168267	0.660791		1.4327e-05	1.21915e-05	1.17517
1c3d371f68cfea224b9ecf577f74206c	k__Bacteria; p__Bacteroidetes; c__Bacteroidia; o__Bacteroidales; f__Prevotellaceae; g__Prevotella; s__		0.00112757	0.00154064	0.000714493	2.15627		0.00147424	0.00077421	1.90418		0.00158807	0.000671839	2.36377
c1e983bf9540087d12e0aecd9199e8f6	k__Bacteria; p__Bacteroidetes; c__Bacteroidia; o__Bacteroidales; f__Prevotellaceae; g__Prevotella; s__		0.000158244	6.65351e-05	0.000249952	0.266191		0.000138631	0.000531858	0.260654		1.50381e-05	4.85912e-05	0.309482
8e01f719299cc2261541e7621c4e390a	k__Bacteria; p__Bacteroidetes; c__Bacteroidia; o__Bacteroidales; f__Prevotellaceae; g__Prevotella; s__		0.00211137	0.00213399	0.00208874	1.02166		0.00453897	0.00434523	1.04459		0.000416154	0.000476964	0.872506
eda9140c2230970e0b3964cb04f3fa61	k__Bacteria; p__Bacteroidetes; c__Bacteroidia; o__Bacteroidales; f__Prevotellaceae; g__Prevotella; s__		0.000740333	0.000328649	0.00115202	0.285281		4.90977e-05	2.26112e-05	2.17139		0.000528328	0.00195874	0.269729
19e0ef8cc5f3f345d7c62bbb0973c099	k__Bacteria; p__Bacteroidetes; c__Bacteroidia; o__Bacteroidales; f__Prevotellaceae; g__Prevotella; s__		0.000974277	0.000586974	0.00136158	0.431098		0.000718479	0.0017422	0.412397		0.000493042	0.00108971	0.452454
a90a0aa3a197aa2ab2249cf7092bb55f	k__Bacteria; p__Bacteroidetes; c__Bacteroidia; o__Bacteroidales; f__Prevotellaceae; g__Prevotella; s__		0.000220044	0.000149194	0.000290893	0.512884		0.000249258	0.00041327	0.603136		7.77205e-05	0.000203481	0.381955
10e05e418688de508ccf0e1978c06658	k__Bacteria; p__Bacteroidetes; c__Bacteroidia; o__Bacteroidales; f__Prevotellaceae; g__Prevotella; s__		0.000768943	0.000747011	0.000790875	0.944538		0.00147747	0.00161061	0.917334		0.000225257	0.000205349	1.09694
a408bc4b997649ac838c5ea9a0f90261	k__Bacteria; p__Bacteroidetes; c__Bacteroidia; o__Bacteroidales; f__Prevotellaceae; g__Prevotella; s__		3.32298e-05	3.11003e-05	3.53593e-05	0.879551		6.4874e-06	2.87686e-05	0.225503		4.8681e-05	4.0067e-05	1.21499
13591948b683e92ec03c1e3c5499b90f	k__Bacteria; p__Bacteroidetes; c__Bacteroidia; o__Bacteroidales; f__Prevotellaceae; g__Prevotella; s__		7.47333e-05	5.40048e-05	9.54618e-05	0.565722		7.87656e-05	0.000102031	0.77198		3.63185e-05	9.07698e-05	0.400117
818cb3687c984a821458ed557ea79554	k__Bacteria; p__Bacteroidetes; c__Bacteroidia; o__Bacteroidales; f__Prevotellaceae; g__Prevotella; s__		0.00013568	0.00015737	0.000113989	1.38057		1.78134e-05	7.90374e-06	2.2538		0.000257053	0.000189764	1.35459
ae0001d949818351443802cf166b50ba	k__Bacteria; p__Bacteroidetes; c__Bacteroidia; o__Bacteroidales; f__Prevotellaceae; g__Prevotella; s__		0.000578065	0.000838351	0.000317778	2.63817		0.001093	0.000314535	3.47496		0.000656463	0.000320094	2.05084
ef338ca4621c1ba78e37108933f3a3df	k__Bacteria; p__Bacteroidetes; c__Bacteroidia; o__Bacteroidales; f__Prevotellaceae; g__Prevotella; s__		0.000806179	0.00117237	0.000439984	2.66458		0.00217458	0.00056441	3.85285		0.00045651	0.000351109	1.30019
a748f45e271256224b131adaa3845b51	k__Bacteria; p__Bacteroidetes; c__Bacteroidia; o__Bacteroidales; f__Prevotellaceae; g__Prevotella; s__		0.000725995	0.000617973	0.000834017	0.74096		0.000301271	0.000428998	0.702268		0.000844189	0.00112332	0.751515
6fe0048a1558ecc70c95e4563315c5b2	k__Bacteria; p__Bacteroidetes; c__Bacteroidia; o__Bacteroidales; f__Prevotellaceae; g__Prevotella; s__		0.000122865	0.00012303	0.000122701	1.00268		0.000292826	0.000280988	1.04213		1.74756e-06	9.63841e-06	0.181312
468322e3da103f77b2bec18e68d97856	k__Bacteria; p__Bacteroidetes; c__Bacteroidia; o__Bacteroidales; f__Prevotellaceae; g__Prevotella; s__		7.0961e-05	6.88138e-05	7.31081e-05	0.941261		8.10658e-06	6.72232e-06	1.20592		0.000112176	0.000120527	0.930717
55318739915107a69f6f92492e0c20d7	k__Bacteria; p__Bacteroidetes; c__Bacteroidia; o__Bacteroidales; f__Prevotellaceae; g__Prevotella; s__		0.000167178	5.54851e-05	0.000278872	0.198963		0.000125923	0.000272374	0.462315		5.17271e-06	0.000283513	0.018245
5f88c79fd5d17da8c9c0136707837c22	k__Bacteria; p__Bacteroidetes; c__Bacteroidia; o__Bacteroidales; f__Prevotellaceae; g__Prevotella; s__		0.000125308	4.65558e-05	0.000204061	0.228147		8.55972e-05	6.39146e-05	1.33924		1.86692e-05	0.000304165	0.0613785
0691bd096fb258ed7d798bd649f21b38	k__Bacteria; p__Bacteroidetes; c__Bacteroidia; o__Bacteroidales; f__Prevotellaceae; g__Prevotella; s__		0.00032338	0.000410866	0.000235893	1.74174		0	1.30404e-05	0		0.000704341	0.000395074	1.78281
d015ed5e17710a0017f446f797cac835	k__Bacteria; p__Bacteroidetes; c__Bacteroidia; o__Bacteroidales; f__Prevotellaceae; g__Prevotella; s__		0.00049253	0.000559	0.00042606	1.31202		0.000126796	0.000258055	0.491353		0.000867717	0.000546063	1.58904
d1c0ea76cbf9c67a9356540c0d996bad	k__Bacteria; p__Bacteroidetes; c__Bacteroidia; o__Bacteroidales; f__Prevotellaceae; g__Prevotella; s__		4.92569e-05	3.68321e-05	6.16816e-05	0.597133		4.30266e-05	7.85602e-05	0.547689		3.24075e-05	4.96255e-05	0.653042
b1c049aeefb630fe2937b155523c6e97	k__Bacteria; p__Bacteroidetes; c__Bacteroidia; o__Bacteroidales; f__Prevotellaceae; g__Prevotella; s__		0.000213848	0.000370803	5.68925e-05	6.51762		0.000132189	3.41685e-05	3.86873		0.000541243	7.31239e-05	7.40171
bad01a906030cd522a5ef89a47476e64	k__Bacteria; p__Bacteroidetes; c__Bacteroidia; o__Bacteroidales; f__Prevotellaceae; g__Prevotella; s__		0.00116003	0.00153772	0.000782345	1.96552		0.00367869	0.00187394	1.96307		8.45063e-06	2.63224e-06	3.21043
f3b408dcd3594bbed1e3ef6ce2db05bf	k__Bacteria; p__Bacteroidetes; c__Bacteroidia; o__Bacteroidales; f__Prevotellaceae; g__Prevotella; s__		0.00056455	0.000767763	0.000361338	2.12478		0.00183753	0.00079689	2.30588		3.64191e-06	5.02285e-05	0.0725069
43a1d21e04fafc53fc8f482886dd904f	k__Bacteria; p__Bacteroidetes; c__Bacteroidia; o__Bacteroidales; f__Prevotellaceae; g__Prevotella; s__		5.79232e-05	5.7236e-05	5.86103e-05	0.976553		2.34805e-05	3.24669e-05	0.723214		8.13472e-05	7.72842e-05	1.05257
2cd7de33044c05914ec3558713424972	k__Bacteria; p__Bacteroidetes; c__Bacteroidia; o__Bacteroidales; f__Prevotellaceae; g__Prevotella; s__		0.000321523	0.000336478	0.000306567	1.09757		0.000347729	0.000384853	0.903537		0.000328443	0.000250648	1.31037
7bb34d41e8d2b03c6b067db1d4ad2452	k__Bacteria; p__Bacteroidetes; c__Bacteroidia; o__Bacteroidales; f__Prevotellaceae; g__Prevotella; s__		9.30633e-05	0.000108895	7.72313e-05	1.40999		0.000101246	5.01679e-05	2.01814		0.000114359	9.65623e-05	1.18431
9e90f7bbcccda3e411134562cf79133f	k__Bacteria; p__Bacteroidetes; c__Bacteroidia; o__Bacteroidales; f__Prevotellaceae; g__Prevotella; s__		0.000401789	0.000539349	0.000264228	2.04123		0.00121077	0.000573298	2.11194		5.97633e-05	4.34634e-05	1.37502
b225d78f3606aaea3222a90099d7b744	k__Bacteria; p__Bacteroidetes; c__Bacteroidia; o__Bacteroidales; f__Prevotellaceae; g__Prevotella; s__copri		4.20408e-05	6.56919e-05	1.83897e-05	3.5722		3.98399e-05	3.08301e-05	1.29224		8.41576e-05	9.50375e-06	8.85521
71602523e1912c8c7022003ef70c6756	k__Bacteria; p__Bacteroidetes; c__Bacteroidia; o__Bacteroidales; f__Prevotellaceae; g__Prevotella; s__copri		4.61426e-05	4.14172e-05	5.0868e-05	0.814209		5.45138e-05	6.25374e-05	0.871698		3.20624e-05	4.25327e-05	0.753831
8120aff4abe76a9b5ca965da3bcf332a	k__Bacteria; p__Bacteroidetes; c__Bacteroidia; o__Bacteroidales; f__Prevotellaceae; g__Prevotella; s__intermedia		0.00174738	0.00108196	0.0024128	0.448427		0.0012901	0.00235073	0.548809		0.000933295	0.00245714	0.37983
dc05b6f2ad5f70e2c2ccd4fb043aef8e	k__Bacteria; p__Bacteroidetes; c__Bacteroidia; o__Bacteroidales; f__Prevotellaceae; g__Prevotella; s__intermedia		0.00319294	0.00317916	0.00320672	0.991406		0.000677827	0.000748629	0.905424		0.00496583	0.0049625	1.00067
3c1d9b704d6f6739d3dab08608d902c8	k__Bacteria; p__Bacteroidetes; c__Bacteroidia; o__Bacteroidales; f__Prevotellaceae; g__Prevotella; s__intermedia		0.000697216	0.000254501	0.00113993	0.223259		0.000303844	0.00238261	0.127525		0.000219255	0.000252302	0.869018
e855033d778c9cfbfdf04a686ab159ea	k__Bacteria; p__Bacteroidetes; c__Bacteroidia; o__Bacteroidales; f__Prevotellaceae; g__Prevotella; s__intermedia		0.00140968	0.000878145	0.00194121	0.45237		0.00198827	0.00176772	1.12476		8.51983e-05	0.00206513	0.0412558
4085129ff0f47971d87da73fd992fb45	k__Bacteria; p__Bacteroidetes; c__Bacteroidia; o__Bacteroidales; f__Prevotellaceae; g__Prevotella; s__intermedia		0.00263977	0.00212199	0.00315756	0.672035		0.0011512	0.0035698	0.322485		0.00281541	0.0028631	0.983342
80ab18e17c7721d1c05dafc147ee859e	k__Bacteria; p__Bacteroidetes; c__Bacteroidia; o__Bacteroidales; f__Prevotellaceae; g__Prevotella; s__intermedia		0.000993248	0.000384789	0.00160171	0.240237		0.000476214	0.00255293	0.186536		0.000319485	0.000922264	0.346414
c2424ea090487170a791fb202f99a962	k__Bacteria; p__Bacteroidetes; c__Bacteroidia; o__Bacteroidales; f__Prevotellaceae; g__Prevotella; s__intermedia		0.00222336	0.0023918	0.00205492	1.16394		0.00107699	0.000127996	8.41425		0.00333095	0.0034313	0.970755
51b97465e8733c37517628b933daccec	k__Bacteria; p__Bacteroidetes; c__Bacteroidia; o__Bacteroidales; f__Prevotellaceae; g__Prevotella; s__intermedia		0.0010751	0.00097306	0.00117715	0.826624		0.000541836	0.00243917	0.22214		0.00128108	0.000275708	4.6465
81af0fce5a7a12a3e48079f3d5c67b88	k__Bacteria; p__Bacteroidetes; c__Bacteroidia; o__Bacteroidales; f__Prevotellaceae; g__Prevotella; s__intermedia		0.00141815	0.000530176	0.00230612	0.229899		0.00081473	0.00373071	0.218384		0.000326922	0.00128855	0.253713
909686109ebd631df7513d8bcb3ba09d	k__Bacteria; p__Bacteroidetes; c__Bacteroidia; o__Bacteroidales; f__Prevotellaceae; g__Prevotella; s__melaninogenica		0.000472033	0.000481923	0.000462143	1.0428		0.00015949	0.000220687	0.7227		0.000712233	0.000634612	1.12231
21b04aaabca0f92a5ba0a0b2eaa31aea	k__Bacteria; p__Bacteroidetes; c__Bacteroidia; o__Bacteroidales; f__Prevotellaceae; g__Prevotella; s__melaninogenica		0.0225198	0.0195235	0.0255162	0.765142		0.0178553	0.0169738	1.05194		0.020715	0.0316179	0.655169
eae583b93b4f17caf4bdcc66c16fa257	k__Bacteria; p__Bacteroidetes; c__Bacteroidia; o__Bacteroidales; f__Prevotellaceae; g__Prevotella; s__melaninogenica		0.000952972	0.00107316	0.000832788	1.28863		0.000132505	5.62224e-05	2.35679		0.00174505	0.00138748	1.25772
31b892624d1cb2eea6f31f253f272ee6	k__Bacteria; p__Bacteroidetes; c__Bacteroidia; o__Bacteroidales; f__Prevotellaceae; g__Prevotella; s__melaninogenica		0.00523482	0.00391552	0.00655412	0.597414		0.00775983	0.0120707	0.642863		0.00116959	0.00261368	0.447488
7842731e56d476f24408c198a5aae608	k__Bacteria; p__Bacteroidetes; c__Bacteroidia; o__Bacteroidales; f__Prevotellaceae; g__Prevotella; s__melaninogenica		0.0024638	0.00237044	0.00255716	0.926979		0.00567834	0.00610529	0.930068		7.64818e-06	2.27864e-05	0.335647
df0d5a8da67de6f0cfbbede6cc731491	k__Bacteria; p__Bacteroidetes; c__Bacteroidia; o__Bacteroidales; f__Prevotellaceae; g__Prevotella; s__melaninogenica		0.000339937	0.000165331	0.000514544	0.321316		0.000363754	0.00104262	0.348884		2.36004e-05	0.000137347	0.17183
c9afb1b9a240d750ef2c4e615d2e65c7	k__Bacteria; p__Bacteroidetes; c__Bacteroidia; o__Bacteroidales; f__Prevotellaceae; g__Prevotella; s__melaninogenica		0.00356524	0.00377205	0.00335842	1.12316		0.000164528	0.000871342	0.188822		0.00634886	0.00513491	1.23641
2267b4535e8f4b305c46da04946f55f9	k__Bacteria; p__Bacteroidetes; c__Bacteroidia; o__Bacteroidales; f__Prevotellaceae; g__Prevotella; s__melaninogenica		0.000936951	0.00119703	0.000676875	1.76846		1.22185e-05	4.45172e-05	0.274466		0.00204332	0.00112856	1.81056
cc9e2f8668c51107e64fb7e8207bc9de	k__Bacteria; p__Bacteroidetes; c__Bacteroidia; o__Bacteroidales; f__Prevotellaceae; g__Prevotella; s__melaninogenica		0.00100644	0.000801223	0.00121166	0.66126		9.77517e-07	4.55097e-05	0.0214793		0.00137283	0.00204463	0.671432
723f275dcbf90b02f7c98b6a7bf95c4d	k__Bacteria; p__Bacteroidetes; c__Bacteroidia; o__Bacteroidales; f__Prevotellaceae; g__Prevotella; s__melaninogenica		0.00465433	0.00448987	0.00481879	0.931742		0.00415	0.0044639	0.929681		0.00473264	0.00507228	0.933038
9989522015ac9ad21420cd95593a48c3	k__Bacteria; p__Bacteroidetes; c__Bacteroidia; o__Bacteroidales; f__Prevotellaceae; g__Prevotella; s__melaninogenica		0.00195397	0.00168955	0.00221838	0.761616		0.000989112	0.000270276	3.65964		0.00218987	0.00360988	0.606631
cfe055587d0fdf81f9a9d76b7ff15162	k__Bacteria; p__Bacteroidetes; c__Bacteroidia; o__Bacteroidales; f__Prevotellaceae; g__Prevotella; s__melaninogenica		0.00128847	0.00138035	0.00119659	1.15357		0.000625304	0.000555027	1.12662		0.00191967	0.00165485	1.16003
9c87670e1dc3ba37ccea09aadc7a0252	k__Bacteria; p__Bacteroidetes; c__Bacteroidia; o__Bacteroidales; f__Prevotellaceae; g__Prevotella; s__melaninogenica		0.00100099	0.00104509	0.000956883	1.09218		2.84046e-05	5.57772e-05	0.509252		0.00177129	0.00160053	1.10669
9adc111ef1ea851a91563e222a938d6e	k__Bacteria; p__Bacteroidetes; c__Bacteroidia; o__Bacteroidales; f__Prevotellaceae; g__Prevotella; s__melaninogenica		0.000490563	0.000450626	0.000530499	0.849439		0.000151576	0.000265071	0.571832		0.000664234	0.00072009	0.922432
35791f882ef8d2b3177ac86ac87889b7	k__Bacteria; p__Bacteroidetes; c__Bacteroidia; o__Bacteroidales; f__Prevotellaceae; g__Prevotella; s__melaninogenica		0.00029198	0.000217516	0.000366444	0.593586		6.90531e-06	1.51573e-06	4.55578		0.000367952	0.000627106	0.586745
ca019d0f1f7206065d11886d91083e31	k__Bacteria; p__Bacteroidetes; c__Bacteroidia; o__Bacteroidales; f__Prevotellaceae; g__Prevotella; s__nanceiensis		0.00164573	0.00150272	0.00178874	0.840096		0.00135876	0.00100814	1.34778		0.00160555	0.00234632	0.684284
81cca0c8514c3c4a389e2279501f7415	k__Bacteria; p__Bacteroidetes; c__Bacteroidia; o__Bacteroidales; f__Prevotellaceae; g__Prevotella; s__nanceiensis		0.000988568	0.00111281	0.000864331	1.28748		0.000523659	0.000356509	1.46885		0.00153363	0.00122706	1.24984
5f607b11ca505f8da3e93703698998cf	k__Bacteria; p__Bacteroidetes; c__Bacteroidia; o__Bacteroidales; f__Prevotellaceae; g__Prevotella; s__nanceiensis		0.00057851	0.000473103	0.000683916	0.691756		0.000506099	0.000734933	0.688633		0.000449534	0.000647476	0.694288
0c856e24713a0f4a4f31bc746870050a	k__Bacteria; p__Bacteroidetes; c__Bacteroidia; o__Bacteroidales; f__Prevotellaceae; g__Prevotella; s__nanceiensis		7.16783e-05	5.85263e-05	8.48304e-05	0.689921		7.25281e-06	5.80059e-06	1.25036		9.51502e-05	0.00014128	0.673485
c3bd1f8438fd8850c20d2091925f7874	k__Bacteria; p__Bacteroidetes; c__Bacteroidia; o__Bacteroidales; f__Prevotellaceae; g__Prevotella; s__nanceiensis		0.000343988	0.000336664	0.000351312	0.958304		0.000252925	0.000458873	0.551189		0.000396478	0.000274484	1.44445
c88cf62bfb22c18c8f26df4a2a18ba0a	k__Bacteria; p__Bacteroidetes; c__Bacteroidia; o__Bacteroidales; f__Prevotellaceae; g__Prevotella; s__nanceiensis		0.000604631	0.000248997	0.000960265	0.2593		0.000134492	0.00154003	0.0873309		0.000330786	0.000546146	0.605674
833a3db306d8d754e8112c606544bffa	k__Bacteria; p__Bacteroidetes; c__Bacteroidia; o__Bacteroidales; f__Prevotellaceae; g__Prevotella; s__nigrescens		0.00917925	0.00684688	0.0115116	0.594781		0.0116244	0.0151213	0.76874		0.0034344	0.00893325	0.384451
799689b29cfc44c274e289d52600989e	k__Bacteria; p__Bacteroidetes; c__Bacteroidia; o__Bacteroidales; f__Prevotellaceae; g__Prevotella; s__nigrescens		0.00120561	0.000357168	0.00205405	0.173885		0.000414731	0.00345142	0.120162		0.000316051	0.00105592	0.299314
d820d30c7edb23f98124ec3c43f32c0a	k__Bacteria; p__Bacteroidetes; c__Bacteroidia; o__Bacteroidales; f__Prevotellaceae; g__Prevotella; s__pallens		0.00125459	0.00126318	0.001246	1.01379		0.00108051	0.000600739	1.79864		0.00139366	0.00170691	0.816482
4596aa39da359337fad3f7e3b3d3c8df	k__Bacteria; p__Bacteroidetes; c__Bacteroidia; o__Bacteroidales; f__Prevotellaceae; g__Prevotella; s__pallens		0.000491944	0.000471588	0.000512299	0.920533		0.000352299	0.000269968	1.30497		0.000556795	0.000685393	0.812372
e6dd5c2ca6609908897fbb87caba16dd	k__Bacteria; p__Bacteroidetes; c__Bacteroidia; o__Bacteroidales; f__Prevotellaceae; g__Prevotella; s__pallens		0.000192303	0.00021131	0.000173297	1.21936		2.95241e-05	1.37133e-05	2.15295		0.000341157	0.000287285	1.18752
bc0fc087fa8129745762a90167ae5905	k__Bacteria; p__Bacteroidetes; c__Bacteroidia; o__Bacteroidales; f__Prevotellaceae; g__Prevotella; s__pallens		0.000469562	0.000466193	0.00047293	0.985754		0.000851396	0.000745562	1.14195		0.000191047	0.000278193	0.686743
0aaac51977a24eb5f4d9a11424aee2ea	k__Bacteria; p__Bacteroidetes; c__Bacteroidia; o__Bacteroidales; f__Prevotellaceae; g__Prevotella; s__pallens		0.000397768	0.000346438	0.000449099	0.771407		0.000603205	0.000827388	0.729046		0.000163033	0.000178892	0.911352
ab2503f5f3595a72dc11ae12c248eca4	k__Bacteria; p__Bacteroidetes; c__Bacteroidia; o__Bacteroidales; f__Prevotellaceae; g__Prevotella; s__pallens		0.000192444	0.000136822	0.000248066	0.551555		0.000171093	0.000222704	0.76825		0.000112343	0.000266181	0.422054
1ff70fbddf3ccd7c16a5fe7124baa271	k__Bacteria; p__Bacteroidetes; c__Bacteroidia; o__Bacteroidales; f__Rikenellaceae; g__; s__		0.000216151	4.12827e-06	0.000428174	0.00964157		9.90786e-06	0.000192087	0.0515801		0	0.000596809	0
5e09343b7991a4bb11a5cffbf6120cbd	k__Bacteria; p__Bacteroidetes; c__Bacteroidia; o__Bacteroidales; f__Rikenellaceae; g__; s__		0.000102276	0.00011882	8.57317e-05	1.38595		3.25589e-05	0.000200428	0.162447		0.000180434	3.80559e-06	47.4129
240f5f1f107a6a4cb666bfddb1f042da	k__Bacteria; p__Bacteroidetes; c__Bacteroidia; o__Bacteroidales; f__Rikenellaceae; g__; s__		0.000100002	6.27665e-05	0.000137237	0.457358		1.20717e-05	0.000317231	0.0380534		9.89771e-05	8.67027e-06	11.4157
5104cbd61fc7417300b506d96290f458	k__Bacteria; p__Bacteroidetes; c__Bacteroidia; o__Bacteroidales; f__Rikenellaceae; g__Alistipes; s__putredinis		4.63196e-05	7.43875e-05	1.82516e-05	4.07567		4.11815e-05	1.86314e-05	2.21033		9.81061e-05	1.79804e-05	5.45629
c3282b97a0aaf1a99a59038a752d363b	k__Bacteria; p__Bacteroidetes; c__Bacteroidia; o__Bacteroidales; f__Rikenellaceae; g__Blvii28; s__		0.000157246	0.000153619	0.000160872	0.954912		0.000109875	9.73066e-05	1.12916		0.000184865	0.000206277	0.896198
cb1e0d071f55234456c773ba3c60b18d	k__Bacteria; p__Bacteroidetes; c__Bacteroidia; o__Bacteroidales; f__S24-7; g__; s__		5.14004e-05	2.669e-05	7.61107e-05	0.350674		3.71437e-06	0.000159026	0.0233569		4.31013e-05	1.68853e-05	2.55259
878fd5ad92e2f7bea2881e6df1f9bdda	k__Bacteria; p__Bacteroidetes; c__Bacteroidia; o__Bacteroidales; f__S24-7; g__; s__		0.000134878	2.43538e-05	0.000245402	0.0992402		0	0.000543276	0		4.17493e-05	3.26348e-05	1.27929
5556388c13ce3c501de4589d7779702c	k__Bacteria; p__Bacteroidetes; c__Bacteroidia; o__Bacteroidales; f__S24-7; g__; s__		0.000103664	4.32059e-06	0.000203007	0.021283		6.36042e-06	0.000433136	0.0146846		2.86356e-06	3.86285e-05	0.0741307
e60a1b18a29616f8d18b108040983e13	k__Bacteria; p__Bacteroidetes; c__Bacteroidia; o__Bacteroidales; f__S24-7; g__; s__		8.57846e-05	5.42983e-05	0.000117271	0.463016		3.92104e-05	1.40087e-05	2.799		6.50753e-05	0.00019103	0.340656
6f1c70b6d9e037711c028629ca233185	k__Bacteria; p__Bacteroidetes; c__Bacteroidia; o__Bacteroidales; f__S24-7; g__; s__		7.58603e-05	8.38714e-06	0.000143333	0.0585149		0	0.000137188	0		1.4378e-05	0.000147723	0.0973303
3ca53903eabce6ddb11f1a8b8e99c40b	k__Bacteria; p__Bacteroidetes; c__Bacteroidia; o__Bacteroidales; f__S24-7; g__; s__		0.000167784	0.000233344	0.000102224	2.28266		0.000124794	4.88605e-05	2.55408		0.00031088	0.000140341	2.21517
c35601485c997d472411274a47515348	k__Bacteria; p__Bacteroidetes; c__Bacteroidia; o__Bacteroidales; f__S24-7; g__; s__		6.67371e-05	0.000123443	1.00312e-05	12.306		4.90316e-05	1.86925e-05	2.62306		0.000176594	3.84446e-06	45.9347
fabb8e0032e3cfec402f98f809fa1d0c	k__Bacteria; p__Bacteroidetes; c__Bacteroidia; o__Bacteroidales; f__S24-7; g__; s__		7.50441e-05	0.000127995	2.2093e-05	5.79346		4.99419e-05	2.47222e-05	2.02013		0.000183748	2.02151e-05	9.08962
541aebf40b914acc51ca95bcbf5f9d07	k__Bacteria; p__Bacteroidetes; c__Bacteroidia; o__Bacteroidales; f__S24-7; g__; s__		8.10019e-05	0.000150714	1.12897e-05	13.3497		5.78589e-05	2.70953e-05	2.13539		0.000217039	0	INF
23357e9b7760997ac73b1a043046744f	k__Bacteria; p__Bacteroidetes; c__Bacteroidia; o__Bacteroidales; f__S24-7; g__; s__		4.199e-05	7.90935e-05	4.8865e-06	16.1861		2.75194e-05	2.58264e-06	10.6555		0.000115932	6.53211e-06	17.748
6ca1326d225d72bba74fb6f0087ea590	k__Bacteria; p__Bacteroidetes; c__Bacteroidia; o__Bacteroidales; f__S24-7; g__; s__		9.00832e-05	6.29762e-05	0.00011719	0.537385		3.78436e-05	2.97138e-05	1.2736		8.0928e-05	0.000179673	0.450418
4160756d2542e964f65ad9fd17d23502	k__Bacteria; p__Bacteroidetes; c__Bacteroidia; o__Bacteroidales; f__S24-7; g__; s__		6.39298e-05	7.57164e-06	0.000120288	0.0629459		1.81719e-05	0.000178034	0.10207		0	7.9041e-05	0
563b5c2087850b519dcdf67f08e33fd5	k__Bacteria; p__Bacteroidetes; c__Bacteroidia; o__Bacteroidales; f__S24-7; g__; s__		5.57215e-05	1.63895e-05	9.50535e-05	0.172423		1.85107e-05	0.000191226	0.0968001		1.48743e-05	2.63591e-05	0.564296
e444bb028140ea5497b01c7fc711c316	k__Bacteria; p__Bacteroidetes; c__Flavobacteriia; o__Flavobacteriales; f__[Weeksellaceae]; g__; s__		0.000317856	0.000256566	0.000379147	0.676693		0.000177303	0.000169462	1.04627		0.000313182	0.000528922	0.592114
e27e4120279f42bfce2632fd4d6ac04b	k__Bacteria; p__Bacteroidetes; c__Flavobacteriia; o__Flavobacteriales; f__[Weeksellaceae]; g__Chryseobacterium; s__		0.000186244	7.30707e-05	0.000299418	0.244042		0.00017537	0.000700836	0.250229		0	1.26905e-05	0
fc07c768d9dc7064a8cb82ddd953c793	k__Bacteria; p__Bacteroidetes; c__Flavobacteriia; o__Flavobacteriales; f__[Weeksellaceae]; g__Chryseobacterium; s__		0.000507442	0.000385563	0.00062932	0.612666		0.000175387	0.000236349	0.742068		0.000535688	0.000910014	0.58866
6ea8eb5720b9e891b03599fb24a37c31	k__Bacteria; p__Bacteroidetes; c__Flavobacteriia; o__Flavobacteriales; f__Flavobacteriaceae; g__; s__		0.000345362	0.000413062	0.000277662	1.48764		0.000579675	0.00053743	1.07861		0.000294053	9.21132e-05	3.1923
8208921211334bc0d8f8d9e911aed9eb	k__Bacteria; p__Bacteroidetes; c__Flavobacteriia; o__Flavobacteriales; f__Flavobacteriaceae; g__; s__		0.000181711	0.000179308	0.000184114	0.973896		0.000251332	0.000226102	1.11159		0.000127862	0.000154122	0.829611
519523675c0c0853c1203dfef91031ea	k__Bacteria; p__Bacteroidetes; c__Flavobacteriia; o__Flavobacteriales; f__Flavobacteriaceae; g__Capnocytophaga; s__		0.00209193	0.00231832	0.00186554	1.24271		0.00109056	0.00309156	0.352754		0.00319529	0.000989805	3.2282
b2942943435402615a1385be2297782c	k__Bacteria; p__Bacteroidetes; c__Flavobacteriia; o__Flavobacteriales; f__Flavobacteriaceae; g__Capnocytophaga; s__		0.000714219	0.000858931	0.000569507	1.5082		0.000642272	0.000372348	1.72492		0.00101369	0.000710335	1.42706
613523fa0b30b675f218503d1c630157	k__Bacteria; p__Bacteroidetes; c__Flavobacteriia; o__Flavobacteriales; f__Flavobacteriaceae; g__Capnocytophaga; s__		0.000321482	0.000443878	0.000199086	2.22958		0.000158247	9.18395e-05	1.72309		0.000647899	0.00027569	2.3501
b375bb407f06c2df645619e90adeb076	k__Bacteria; p__Bacteroidetes; c__Flavobacteriia; o__Flavobacteriales; f__Flavobacteriaceae; g__Capnocytophaga; s__		0.000359844	0.000369827	0.000349861	1.05707		0.000103813	0.000302751	0.342898		0.000559837	0.000383512	1.45977
8f793be840c94832ea068044339f63ab	k__Bacteria; p__Bacteroidetes; c__Flavobacteriia; o__Flavobacteriales; f__Flavobacteriaceae; g__Capnocytophaga; s__		0.000465159	0.000562258	0.00036806	1.52763		0.000137976	9.04614e-05	1.52525		0.000865316	0.000566345	1.5279
c4e42bf7f068f9796f472dbd49befa56	k__Bacteria; p__Bacteroidetes; c__Flavobacteriia; o__Flavobacteriales; f__Flavobacteriaceae; g__Capnocytophaga; s__		2.2831e-05	2.86009e-05	1.70611e-05	1.67638		1.56094e-05	1.79243e-05	0.870852		3.78805e-05	1.64445e-05	2.30353
96864c1921771148ba76253b3f390c4a	k__Bacteria; p__Bacteroidetes; c__Flavobacteriia; o__Flavobacteriales; f__Flavobacteriaceae; g__Capnocytophaga; s__		0.000259971	0.000348432	0.00017151	2.03155		7.66078e-05	7.09907e-05	1.07912		0.000542592	0.00024331	2.23005
cd719e12ccc1db7e969dad391d6f8545	k__Bacteria; p__Bacteroidetes; c__Flavobacteriia; o__Flavobacteriales; f__Flavobacteriaceae; g__Capnocytophaga; s__		0.00030856	0.000344005	0.000273115	1.25956		6.56935e-05	0.000194883	0.337091		0.000542799	0.000328995	1.64987
90dd09179ea2bd4ac9d735145db7ccc1	k__Bacteria; p__Bacteroidetes; c__Flavobacteriia; o__Flavobacteriales; f__Flavobacteriaceae; g__Capnocytophaga; s__		0.000469279	0.000275675	0.000662883	0.415873		0.000417032	0.000599086	0.696114		0.000174705	0.000708452	0.246601
87c71ba8d086bd88b5597e59a6f35668	k__Bacteria; p__Bacteroidetes; c__Flavobacteriia; o__Flavobacteriales; f__Flavobacteriaceae; g__Capnocytophaga; s__		0.000121313	0.000234056	8.57003e-06	27.311		0.000282272	2.05681e-05	13.7238		0.000199616	0	INF
ed89594fea2af3a35ad2fd7aadb5737c	k__Bacteria; p__Bacteroidetes; c__Flavobacteriia; o__Flavobacteriales; f__Flavobacteriaceae; g__Capnocytophaga; s__		0.000130345	0.000202417	5.82721e-05	3.47366		3.24327e-05	2.17681e-05	1.48992		0.000323835	8.43463e-05	3.83935
c471fdcdbf13c31ea1a83e31534c26c5	k__Bacteria; p__Bacteroidetes; c__Flavobacteriia; o__Flavobacteriales; f__Flavobacteriaceae; g__Capnocytophaga; s__		0.000301912	0.000420517	0.000183307	2.29406		0.00100519	0.000322762	3.11433		2.89527e-06	8.3696e-05	0.0345927
27167829ca8b62f4a9586c013496dac3	k__Bacteria; p__Chloroflexi; c__Thermomicrobia; o__JG30-KF-CM45; f__; g__; s__		5.05839e-05	7.02951e-05	3.08727e-05	2.27694		5.95139e-06	7.40944e-05	0.0803216		0.000116255	0	INF
01801a5eb55097a2e4a820f9535d9284	k__Bacteria; p__Cyanobacteria; c__Chloroplast; o__Streptophyta; f__; g__; s__		0.00382519	0.00510307	0.0025473	2.00332		0.00157784	0.00292482	0.539463		0.00762109	0.00227765	3.34604
6d446e7fd94ba87a58cfc9689b19d2b7	k__Bacteria; p__Cyanobacteria; c__Chloroplast; o__Streptophyta; f__; g__; s__		0.000394546	0.000614887	0.000174205	3.52968		0.000860585	2.45629e-05	35.036		0.000439388	0.000281091	1.56315
763b6677c9381b4d162f5541912369d6	k__Bacteria; p__Cyanobacteria; c__Chloroplast; o__Streptophyta; f__; g__; s__		0.00687667	0.00246033	0.011293	0.217863		0.00211943	0.00994756	0.21306		0.00270383	0.0122541	0.220648
4fad55daa352356af40293871c2a8150	k__Bacteria; p__Cyanobacteria; c__Chloroplast; o__Streptophyta; f__; g__; s__		0.000110806	6.97616e-05	0.000151851	0.459407		0.000166572	0.000150059	1.11005		6.11075e-07	0.000153132	0.00399052
9aa7bc32950f2f426100b4b240b75b1d	k__Bacteria; p__Cyanobacteria; c__Chloroplast; o__Streptophyta; f__; g__; s__		0.000347038	0	0.000694076	0		0	7.42696e-06	0		0	0.00118454	0
be9e7e2786b3ae134712e7b6bedc2259	k__Bacteria; p__Firmicutes; c__Bacilli		0.0024533	8.71179e-05	0.00481948	0.0180762		3.3804e-05	0.000371899	0.0908957		0.000125199	0.00799631	0.0156571
944d454586bd0b71c8e83a0c582d40b4	k__Bacteria; p__Firmicutes; c__Bacilli		6.07193e-05	7.74503e-05	4.39884e-05	1.7607		4.1208e-05	1.74896e-05	2.35615		0.000103338	6.29162e-05	1.64247
162d380468428be715f6403345eaa137	k__Bacteria; p__Firmicutes; c__Bacilli		2.96292e-05	2.89136e-05	3.03448e-05	0.952836		1.61521e-05	1.56175e-05	1.03423		3.80289e-05	4.08642e-05	0.930617
c923b3f1468384285874f67194886b51	k__Bacteria; p__Firmicutes; c__Bacilli; o__Bacillales; f__; g__; s__		8.11754e-05	6.25424e-05	9.98085e-05	0.626624		5.27511e-05	0.000118083	0.446728		6.95361e-05	8.67551e-05	0.801521
f3754717b5b4499bb30277543a6634b7	k__Bacteria; p__Firmicutes; c__Bacilli; o__Bacillales; f__Bacillaceae; g__; s__		0.000135088	0	0.000270177	0		0	0.000127446	0		0	0.000372127	0
e5084546676d262b0af7425e5b7a3a7e	k__Bacteria; p__Firmicutes; c__Bacilli; o__Bacillales; f__Bacillaceae; g__Bacillus		0.000185412	0.000155602	0.000215222	0.722984		0.000101276	0.000158032	0.64086		0.000194406	0.000256072	0.759186
3f6d486115ddac37d7a57d47533f16e0	k__Bacteria; p__Firmicutes; c__Bacilli; o__Bacillales; f__Bacillaceae; g__Gracilibacillus; s__halotolerans		0.00026923	0	0.00053846	0		0	0.000116762	0		0	0.000839672	0
9df8522badbf34104d53225af9f34981	k__Bacteria; p__Firmicutes; c__Bacilli; o__Bacillales; f__Staphylococcaceae; g__Staphylococcus		5.96195e-05	3.82766e-06	0.000115411	0.0331654		9.18638e-06	0.000212216	0.043288		0	4.62652e-05	0
821dfa5444661c72ab662f8de0ad06bf	k__Bacteria; p__Firmicutes; c__Bacilli; o__Bacillales; f__Staphylococcaceae; g__Staphylococcus; s__sciuri		0.000146254	2.68345e-05	0.000265674	0.101005		1.30843e-05	0.000453365	0.0288604		3.66561e-05	0.000131609	0.278522
a2e1e76b5099e4a74e213dfe462c4e9d	k__Bacteria; p__Firmicutes; c__Bacilli; o__Gemellales; f__Gemellaceae		0.00337378	0.00397405	0.00277351	1.43286		0.00258429	0.0025206	1.02527		0.00496673	0.00295416	1.68127
85344b265344c17727b2df15a8d545bc	k__Bacteria; p__Firmicutes; c__Bacilli; o__Gemellales; f__Gemellaceae		0.000433207	0.00056816	0.000298255	1.90495		0.000526159	0.000499839	1.05266		0.000598161	0.000154267	3.87745
0047ef4f70d27fd9b751d952467bee39	k__Bacteria; p__Firmicutes; c__Bacilli; o__Gemellales; f__Gemellaceae		0.00019527	0.000181937	0.000208602	0.872172		3.591e-05	0.000113417	0.31662		0.000286242	0.000276592	1.03489
a1c6504e8981cc8645a7f588e5f8408c	k__Bacteria; p__Firmicutes; c__Bacilli; o__Gemellales; f__Gemellaceae; g__; s__		0.0181301	0.0179706	0.0182896	0.98256		0.0187657	0.0189009	0.992847		0.0174027	0.017853	0.974781
03eddcd6fef09c0ad1b02e6e42feb73c	k__Bacteria; p__Firmicutes; c__Bacilli; o__Lactobacillales; f__Aerococcaceae; g__Abiotrophia; s__		9.62138e-05	9.91658e-05	9.32618e-05	1.06331		0.000116719	3.04987e-05	3.82702		8.66277e-05	0.000138093	0.627316
40db79b650d8f39776b18a03076cc8c3	k__Bacteria; p__Firmicutes; c__Bacilli; o__Lactobacillales; f__Aerococcaceae; g__Aerococcus; s__		0.000138528	0.000145341	0.000131716	1.10344		3.06056e-05	0.000143179	0.213757		0.000227294	0.000123527	1.84003
eb254f006a34d1ea0e5641906aa59747	k__Bacteria; p__Firmicutes; c__Bacilli; o__Lactobacillales; f__Carnobacteriaceae; g__Carnobacterium; s__		0.000734964	0.000826398	0.00064353	1.28416		0.000344045	0.000504453	0.682016		0.00117094	0.00074287	1.57623
7dbc4080fe843f76995d2773a38a5b8f	k__Bacteria; p__Firmicutes; c__Bacilli; o__Lactobacillales; f__Carnobacteriaceae; g__Granulicatella; s__		0.00447605	0.00504467	0.00390742	1.29105		0.00336329	0.00243189	1.383		0.00624565	0.00496138	1.25885
becd8488d5c722efbb395eea7aa2b7a2	k__Bacteria; p__Firmicutes; c__Bacilli; o__Lactobacillales; f__Carnobacteriaceae; g__Granulicatella; s__		0.00472847	0.00430763	0.0051493	0.836546		0.00481034	0.00623961	0.770936		0.00394855	0.00437052	0.903452
9158ab694988e84ec137cfaee88fcd2a	k__Bacteria; p__Firmicutes; c__Bacilli; o__Lactobacillales; f__Enterococcaceae; g__Enterococcus		0.000528509	0.000288399	0.000768618	0.375218		0.000568744	0.00177393	0.320612		8.81531e-05	5.05382e-05	1.74429
0f6d46c70548d4ce709802b6e3162f6f	k__Bacteria; p__Firmicutes; c__Bacilli; o__Lactobacillales; f__Enterococcaceae; g__Enterococcus; s__		0.000321941	0.000237025	0.000406858	0.582574		0.000500464	0.000920194	0.543868		4.88538e-05	4.01886e-05	1.21561
d68c559f223d8ba995425040c804352c	k__Bacteria; p__Firmicutes; c__Bacilli; o__Lactobacillales; f__Lactobacillaceae; g__Lactobacillus		0.000437951	0.000575803	0.000300098	1.91871		0.00107516	0.000669791	1.60521		0.000219122	3.60325e-05	6.08121
e3e618b6c0b173feb5ba627d9a96d485	k__Bacteria; p__Firmicutes; c__Bacilli; o__Lactobacillales; f__Lactobacillaceae; g__Lactobacillus; s__		0.000924932	0.000696542	0.00115332	0.603943		0.000147128	0.000105709	1.39183		0.00108898	0.00190162	0.572659
4b38473099dc5f18b73be535e282921a	k__Bacteria; p__Firmicutes; c__Bacilli; o__Lactobacillales; f__Lactobacillaceae; g__Lactobacillus; s__		0.000979163	0.000470316	0.00148801	0.31607		0.000664222	0.00113171	0.586917		0.000331811	0.00174251	0.190421
8f61e623de7d7f2e3072dcb712056fa7	k__Bacteria; p__Firmicutes; c__Bacilli; o__Lactobacillales; f__Lactobacillaceae; g__Lactobacillus; s__		0.00096478	0.000970325	0.000959234	1.01156		0.00166953	0.0016958	0.984511		0.000470893	0.000433119	1.08721
312555586fe415c688e5a9ae0314c988	k__Bacteria; p__Firmicutes; c__Bacilli; o__Lactobacillales; f__Lactobacillaceae; g__Lactobacillus; s__reuteri		0.000128384	0.000171403	8.53646e-05	2.0079		0.000260975	2.10106e-05	12.4211		0.000107424	0.000131332	0.817955
898edfeed0604c59d484185f31b1056c	k__Bacteria; p__Firmicutes; c__Bacilli; o__Lactobacillales; f__Lactobacillaceae; g__Lactobacillus; s__reuteri		0.00022832	0.000209476	0.000247165	0.847515		0.000257046	0.000201098	1.27821		0.000175497	0.00028007	0.626619
bce71cf56c53dd06383c00d57fb4bea1	k__Bacteria; p__Firmicutes; c__Bacilli; o__Lactobacillales; f__Lactobacillaceae; g__Lactobacillus; s__salivarius		0.00717007	0.0068118	0.00752835	0.90482		0.0080419	0.00791319	1.01626		0.00593315	0.00725346	0.817976
5601d2aa3c8cd239945113d8e02a5174	k__Bacteria; p__Firmicutes; c__Bacilli; o__Lactobacillales; f__Streptococcaceae; g__Lactococcus; s__		8.93814e-05	0.000111185	6.75778e-05	1.64529		5.8476e-05	0.000120321	0.485998		0.000148834	2.99037e-05	4.97712
05441919ec70f83a9cc1c747d36d3edf	k__Bacteria; p__Firmicutes; c__Bacilli; o__Lactobacillales; f__Streptococcaceae; g__Lactococcus; s__garvieae		3.64872e-05	1.74475e-05	5.5527e-05	0.314216		2.29225e-05	2.18689e-05	1.04818		1.35367e-05	7.95686e-05	0.170127
d0ab2c15400fe710288526c9a33083fb	k__Bacteria; p__Firmicutes; c__Bacilli; o__Lactobacillales; f__Streptococcaceae; g__Streptococcus		0.107814	0.0835044	0.132123	0.63202		0.0741691	0.131853	0.562512		0.0901724	0.132316	0.681495
8a2382b907e3847d4d58238b73229029	k__Bacteria; p__Firmicutes; c__Bacilli; o__Lactobacillales; f__Streptococcaceae; g__Streptococcus		0.00129086	0.00121063	0.00137109	0.882971		0	0	#DIV/0!		0.00207537	0.00235044	0.882971
f0bde2f54893276b9ba2239c532b706a	k__Bacteria; p__Firmicutes; c__Bacilli; o__Lactobacillales; f__Streptococcaceae; g__Streptococcus; s__		0.00533322	0.00470005	0.00596639	0.787754		0.0055412	0.00656369	0.844221		0.00409923	0.00553976	0.739967
a5bd85f6c3b255b5c6b24e6edea3f328	k__Bacteria; p__Firmicutes; c__Bacilli; o__Lactobacillales; f__Streptococcaceae; g__Streptococcus; s__		0.000764377	0.000401518	0.00112724	0.356197		0.000411592	0.0021844	0.188424		0.000394322	0.00037212	1.05966
c84058269dd9d2ad22ecd239c7427d7b	k__Bacteria; p__Firmicutes; c__Bacilli; o__Lactobacillales; f__Streptococcaceae; g__Streptococcus; s__		0.000976334	0.000879996	0.00107267	0.820378		0.00128773	0.00134937	0.954324		0.000588754	0.000875031	0.672838
f7c3650f627a482ac5252096b16b52ce	k__Bacteria; p__Firmicutes; c__Bacilli; o__Lactobacillales; f__Streptococcaceae; g__Streptococcus; s__		0.000309679	0.000500791	0.000118567	4.22368		0.000120887	2.90796e-05	4.1571		0.000772151	0.000182487	4.23126
5ddbe70ba9f2941ac487067dd2ba8b44	k__Bacteria; p__Firmicutes; c__Bacilli; o__Lactobacillales; f__Streptococcaceae; g__Streptococcus; s__		0.000152561	0.000168282	0.00013684	1.22977		0.000220774	0.000198453	1.11247		0.000130787	9.28299e-05	1.40889
2ad11f646baf1ae21cfbcd5cdb5fbc43	k__Bacteria; p__Firmicutes; c__Bacilli; o__Lactobacillales; f__Streptococcaceae; g__Streptococcus; s__agalactiae		0.00157695	0.00185321	0.0013007	1.42478		3.35143e-05	5.39512e-05	0.621196		0.00315298	0.00219124	1.43891
bfd4d446a5b960b55647a573d459ff58	k__Bacteria; p__Firmicutes; c__Bacilli; o__Lactobacillales; f__Streptococcaceae; g__Streptococcus; s__agalactiae		0.000143303	0.000208439	7.81661e-05	2.66662		0.000452479	0.000120434	3.75706		3.41251e-05	4.79745e-05	0.711318
57ffcda523f20870604cf1e70a5bb1a7	k__Bacteria; p__Firmicutes; c__Bacilli; o__Lactobacillales; f__Streptococcaceae; g__Streptococcus; s__alactolyticus		5.96487e-05	8.80793e-05	3.12181e-05	2.82141		3.91988e-05	3.42511e-05	1.14445		0.000122994	2.90517e-05	4.23361
b47e3fdc4492eb487b13129ec45c2660	k__Bacteria; p__Firmicutes; c__Bacilli; o__Lactobacillales; f__Streptococcaceae; g__Streptococcus; s__anginosus		0.00159183	0.00145348	0.00173017	0.84008		0.000669165	0.00110703	0.604471		0.00201371	0.00217527	0.925727
c8e7d5fe802f8928e7ee88332eb5cc48	k__Bacteria; p__Firmicutes; c__Bacilli; o__Lactobacillales; f__Streptococcaceae; g__Streptococcus; s__anginosus		0.00275985	0.00313791	0.00238179	1.31746		0.00269102	0.00263729	1.02037		0.00345713	0.00219929	1.57193
0eb024eb1700b14ffb9a42caef59fa6d	k__Bacteria; p__Firmicutes; c__Bacilli; o__Lactobacillales; f__Streptococcaceae; g__Streptococcus; s__anginosus		0.00367992	0.00380774	0.0035521	1.07197		0.00325492	0.00219372	1.48374		0.00420261	0.00452238	0.929292
2df3a0bbc40b45479aedb916c2e4c5d8	k__Bacteria; p__Firmicutes; c__Bacilli; o__Lactobacillales; f__Streptococcaceae; g__Streptococcus; s__anginosus		0.00265628	0.000919803	0.00439276	0.20939		1.20819e-05	0.00024967	0.0483916		0.00156817	0.00735211	0.213296
0b18c37b4d991230cd21e679895da1a3	k__Bacteria; p__Firmicutes; c__Bacilli; o__Lactobacillales; f__Streptococcaceae; g__Streptococcus; s__anginosus		0.000445142	0.000742401	0.000147883	5.0202		0.000133264	9.39804e-05	1.41799		0.0011775	0.000186385	6.31758
4dfe4b9ae6d9359e3b602b8d8155c7d2	k__Bacteria; p__Firmicutes; c__Bacilli; o__Lactobacillales; f__Streptococcaceae; g__Streptococcus; s__luteciae		7.61405e-05	5.89518e-05	9.33292e-05	0.631655		9.13187e-05	6.34103e-05	1.44012		3.58326e-05	0.0001147	0.312404
47e1cd99205041c61f09de66e116df81	k__Bacteria; p__Firmicutes; c__Bacilli; o__Turicibacterales; f__Turicibacteraceae; g__Turicibacter; s__		0.000309115	5.62318e-05	0.000561997	0.100057		3.91792e-05	0.000598014	0.0655154		6.84122e-05	0.000536271	0.12757
13c15a3e8c02cea6ef63d2e8e6a754d5	k__Bacteria; p__Firmicutes; c__Clostridia		0.000252295	6.55336e-05	0.000439057	0.14926		0.00012808	0.000872856	0.146737		2.08574e-05	0.000129201	0.161434
8991688cb9cfc80407d463a8e9ca4d66	k__Bacteria; p__Firmicutes; c__Clostridia; o__Clostridiales		0.0041667	0.00585041	0.00248299	2.3562		0.00332043	0.00330194	1.0056		0.00765753	0.00189802	4.03448
3c2024967c27a4c8c1f7c32fd41d990b	k__Bacteria; p__Firmicutes; c__Clostridia; o__Clostridiales		0.00113983	0.00122484	0.00105483	1.16118		0.000468944	0.000345568	1.35703		0.00176477	0.00156144	1.13022
b61c738ae3e7fa620bcc27e806f89782	k__Bacteria; p__Firmicutes; c__Clostridia; o__Clostridiales		0.000175925	0.000170114	0.000181736	0.936048		0.000125521	0.000122965	1.02078		0.000201966	0.000223716	0.902781
cfb02a35ca8dcf84eb7fdc06df338a7f	k__Bacteria; p__Firmicutes; c__Clostridia; o__Clostridiales		7.86111e-05	9.57272e-05	6.14951e-05	1.55666		3.52023e-05	2.31624e-05	1.5198		0.000138959	8.88757e-05	1.56352
48fd3b54168ecdc09d8207c83e1d76e5	k__Bacteria; p__Firmicutes; c__Clostridia; o__Clostridiales		5.31334e-05	6.35936e-05	4.26732e-05	1.49025		9.32578e-06	3.27988e-05	0.284333		0.000102356	4.97263e-05	2.0584
029d63ae6a1bc1bc3343960fe5b00138	k__Bacteria; p__Firmicutes; c__Clostridia; o__Clostridiales		0.00154297	0.00152949	0.00155645	0.982682		0.000224925	0.000459813	0.489166		0.00246132	0.00233975	1.05196
1ecee0b554ea45216f00d814bd17ddad	k__Bacteria; p__Firmicutes; c__Clostridia; o__Clostridiales		0.00017568	0.000259568	9.17905e-05	2.82783		5.14477e-05	1.7032e-05	3.02065		0.000408226	0.000145189	2.81168
8159d788c057b8a811244eeb8abb0224	k__Bacteria; p__Firmicutes; c__Clostridia; o__Clostridiales		0.000593857	0.000466486	0.000721227	0.646795		0.000568553	0.000748806	0.759279		0.000393582	0.000701528	0.561035
3fdafa603c6323bd9d590dcb0108ae2b	k__Bacteria; p__Firmicutes; c__Clostridia; o__Clostridiales		3.96501e-05	3.2162e-05	4.71382e-05	0.682292		3.32832e-05	5.80434e-05	0.573419		3.13611e-05	3.93487e-05	0.797005
debc33e7811554cfb6fb6cf98c8c1ecd	k__Bacteria; p__Firmicutes; c__Clostridia; o__Clostridiales		0.000263114	0.000275375	0.000250853	1.09776		0.000426074	0.000577038	0.738382		0.000167733	1.78639e-05	9.38948
ae92751ce0103cf1fe77dd7f219da00c	k__Bacteria; p__Firmicutes; c__Clostridia; o__Clostridiales		0.000427289	0.00040085	0.000453729	0.883457		0.000813676	0.000521273	1.56094		0.000105974	0.000405482	0.261353
7763bc1d7c0b388acc5955e7ac6bce25	k__Bacteria; p__Firmicutes; c__Clostridia; o__Clostridiales		0.000158579	2.51812e-05	0.000291976	0.0862441		2.1661e-05	0.000700742	0.0309116		2.76956e-05	0	INF
34b9635aa1c9f581f5dbd7af52420848	k__Bacteria; p__Firmicutes; c__Clostridia; o__Clostridiales		0.000969072	0.00111523	0.000822918	1.35521		0.000157912	9.62528e-05	1.6406		0.00179902	0.00134196	1.34059
b38118ad9a968bee9dc8069e078925a7	k__Bacteria; p__Firmicutes; c__Clostridia; o__Clostridiales		0.000159454	0.000249295	6.96134e-05	3.58113		5.4168e-05	3.32919e-05	1.62706		0.000388671	9.55574e-05	4.06741
0b3e5f0d808ca9207a6806e249d5b1bd	k__Bacteria; p__Firmicutes; c__Clostridia; o__Clostridiales		2.8659e-05	2.27981e-05	3.45199e-05	0.660431		1.77318e-05	8.23984e-06	2.15196		2.64168e-05	5.32914e-05	0.495704
113763cfdc3492639fbf68cfac1b9885	k__Bacteria; p__Firmicutes; c__Clostridia; o__Clostridiales		0.000734649	0.000748338	0.000720961	1.03797		0.00116412	0.000614408	1.8947		0.00045135	0.000797071	0.566261
6e86d45ce68b49fb7548b862e6cd84a4	k__Bacteria; p__Firmicutes; c__Clostridia; o__Clostridiales		0.000222956	0.00032033	0.000125583	2.55075		0.000674953	0.000130944	5.1545		6.70273e-05	0.000121753	0.550518
fbc3156f2bade874b8530e6436466fdb	k__Bacteria; p__Firmicutes; c__Clostridia; o__Clostridiales		0.000824597	0.00103445	0.000614745	1.68273		0.000614111	0.000257386	2.38595		0.00133469	0.000870001	1.53412
a340a25d6c1628f78f4c799e4958be93	k__Bacteria; p__Firmicutes; c__Clostridia; o__Clostridiales		0.00028039	3.64067e-05	0.000524374	0.069429		2.61459e-05	0.00115069	0.0227219		4.37359e-05	7.70027e-05	0.567979
ed8a8a1fbbdfd22e9b2f0b728178c06d	k__Bacteria; p__Firmicutes; c__Clostridia; o__Clostridiales		0.000225261	0.000336086	0.000114437	2.93687		0.000455394	0.000141502	3.21828		0.000250866	9.51041e-05	2.6378
289117fe4a45d99af52ab33f66a8a6a1	k__Bacteria; p__Firmicutes; c__Clostridia; o__Clostridiales		0.000194871	0.000192154	0.000197587	0.972502		0.000143001	9.42296e-05	1.51758		0.000227264	0.000271414	0.837332
d5d84c526b3fd9515dc5389330aa4a04	k__Bacteria; p__Firmicutes; c__Clostridia; o__Clostridiales		0.000173269	0.000160082	0.000186457	0.858549		0.000175756	0.000311544	0.564143		0.000148887	9.71084e-05	1.5332
8e94ebf3f9b0eb54b02c39a699a77e2e	k__Bacteria; p__Firmicutes; c__Clostridia; o__Clostridiales		0.00050659	0.000662342	0.000350839	1.88788		0.000120195	0.000112034	1.07284		0.00104959	0.000521414	2.01297
26d98efa38e835733f817b6900d10ed7	k__Bacteria; p__Firmicutes; c__Clostridia; o__Clostridiales		0.000184044	2.89438e-05	0.000339144	0.0853435		7.87504e-06	3.26558e-05	0.241153		4.39929e-05	0.000558065	0.0788311
da539626cd0a5a5d76493dfd01120eb8	k__Bacteria; p__Firmicutes; c__Clostridia; o__Clostridiales		0.00016612	8.86647e-06	0.000323373	0.0274187		0	0.000776096	0		1.51997e-05	0	INF
b3572fde28c2861a86aa9604fc28d062	k__Bacteria; p__Firmicutes; c__Clostridia; o__Clostridiales		3.54687e-05	3.96561e-05	3.12814e-05	1.26772		2.30513e-05	4.72084e-05	0.488287		5.15167e-05	1.99049e-05	2.58814
929ea34e321739010c0fa413ded5dfba	k__Bacteria; p__Firmicutes; c__Clostridia; o__Clostridiales; f__; g__; s__		0.000610553	0.000503709	0.000717397	0.702134		0.000353655	0.000442831	0.798621		0.000610891	0.000913516	0.668725
ead914e9b262c53574361f10ded0ed72	k__Bacteria; p__Firmicutes; c__Clostridia; o__Clostridiales; f__; g__; s__		0.00104245	0.000870946	0.00121396	0.717444		0.00110309	0.000965394	1.14263		0.000705132	0.0013915	0.506742
1bbc5bcd67b85a1fc2a882fb0cc43262	k__Bacteria; p__Firmicutes; c__Clostridia; o__Clostridiales; f__; g__; s__		0.000189274	0.000219419	0.000159129	1.37888		0.000108856	8.16794e-05	1.33272		0.000298393	0.00021445	1.39143
a61360801e1f86b42c1570681c366d48	k__Bacteria; p__Firmicutes; c__Clostridia; o__Clostridiales; f__; g__; s__		0.000438719	0	0.000877438	0		0	0.00202828	0		0	5.54093e-05	0
638d2ca96fff8ed30643e00412475453	k__Bacteria; p__Firmicutes; c__Clostridia; o__Clostridiales; f__; g__; s__		3.86086e-05	6.2529e-05	1.46881e-05	4.25712		8.57854e-05	1.33955e-05	6.40406		4.59173e-05	1.56114e-05	2.94126
e3665f4b9e670d8db2fb0ab3ae03b77a	k__Bacteria; p__Firmicutes; c__Clostridia; o__Clostridiales; f__; g__; s__		5.88417e-05	8.7761e-05	2.99225e-05	2.93295		0.000116827	5.32645e-05	2.19334		6.69995e-05	1.32496e-05	5.05671
e8244d80b778ec9584ad2c3c3cfbfc6e	k__Bacteria; p__Firmicutes; c__Clostridia; o__Clostridiales; f__; g__; s__		6.08664e-05	7.77088e-05	4.40241e-05	1.76514		9.21304e-05	8.93045e-05	1.03164		6.74076e-05	1.16809e-05	5.77077
1704416f62f00ea896ad56ff2c4a340e	k__Bacteria; p__Firmicutes; c__Clostridia; o__Clostridiales; f__[Acidaminobacteraceae]; g__; s__		0.000616395	0.000689551	0.000543239	1.26933		0.000731435	0.000423799	1.7259		0.000659635	0.000628553	1.04945
d6e6cf756e6c694f72d6d0ca233af54f	k__Bacteria; p__Firmicutes; c__Clostridia; o__Clostridiales; f__[Mogibacteriaceae]; g__; s__		0.000152134	0.000126391	0.000177876	0.710556		0.000198839	0.0002601	0.764472		7.46424e-05	0.000119145	0.626484
0970db89ab439ac61d73c3364acbe6cc	k__Bacteria; p__Firmicutes; c__Clostridia; o__Clostridiales; f__[Mogibacteriaceae]; g__; s__		0.000531709	0.000505819	0.000557598	0.907141		0.000355016	0.000408369	0.869353		0.000613536	0.00066419	0.923736
c20e9ccbce113de00180d46e553ba6ee	k__Bacteria; p__Firmicutes; c__Clostridia; o__Clostridiales; f__[Mogibacteriaceae]; g__; s__		0.00130215	0.00144613	0.00115817	1.24864		0.00225022	0.00153755	1.46351		0.00087178	0.000887178	0.982644
0e186f839c3ca78d0343f98c579bc09a	k__Bacteria; p__Firmicutes; c__Clostridia; o__Clostridiales; f__[Mogibacteriaceae]; g__; s__		9.00834e-05	0.000127488	5.26788e-05	2.4201		0.00014086	0.000100257	1.40499		0.000117936	1.86943e-05	6.30868
7900718ac14a27b1419b95342975e027	k__Bacteria; p__Firmicutes; c__Clostridia; o__Clostridiales; f__[Mogibacteriaceae]; g__; s__		0.00243737	0.002444	0.00243073	1.00546		0.00224484	0.0019616	1.14439		0.00258625	0.00276583	0.935073
849dc01b6abfb247e86ec872da1110c7	k__Bacteria; p__Firmicutes; c__Clostridia; o__Clostridiales; f__[Mogibacteriaceae]; g__; s__		0.000222554	0.000185012	0.000260096	0.711322		0.000391665	0.000563167	0.695469		3.74027e-05	4.36169e-05	0.857527
eb3579a739d528ed6222c66f2e161ad0	k__Bacteria; p__Firmicutes; c__Clostridia; o__Clostridiales; f__[Mogibacteriaceae]; g__; s__		0.000305564	0.000243791	0.000367337	0.66367		0.000340185	0.000525775	0.647016		0.000174938	0.000254167	0.688279
4e6babd5be0651e5f0fc40ea726795c1	k__Bacteria; p__Firmicutes; c__Clostridia; o__Clostridiales; f__[Mogibacteriaceae]; g__; s__		8.75554e-05	0.000134819	4.0292e-05	3.34604		0.000295856	6.47849e-05	4.56675		1.97921e-05	2.27972e-05	0.868183
de43712d429c7166322faa726c756243	k__Bacteria; p__Firmicutes; c__Clostridia; o__Clostridiales; f__[Mogibacteriaceae]; g__; s__		3.74913e-05	4.9583e-05	2.53997e-05	1.95211		3.33487e-05	2.19903e-05	1.51652		6.1179e-05	2.7835e-05	2.19792
54651464a70e2faf2f28f4caa8620f16	k__Bacteria; p__Firmicutes; c__Clostridia; o__Clostridiales; f__[Mogibacteriaceae]; g__Anaerovorax; s__		4.12646e-05	5.0049e-05	3.24802e-05	1.54091		4.27702e-05	2.16318e-05	1.97719		5.52481e-05	4.0229e-05	1.37334
f274147af29269229aba3936e9c014eb	k__Bacteria; p__Firmicutes; c__Clostridia; o__Clostridiales; f__[Mogibacteriaceae]; g__Anaerovorax; s__		5.40968e-05	6.37275e-05	4.4466e-05	1.43317		9.01676e-05	4.58751e-05	1.9655		4.48417e-05	4.34595e-05	1.0318
30741c055202bb794d3a1e6cebad074d	k__Bacteria; p__Firmicutes; c__Clostridia; o__Clostridiales; f__[Mogibacteriaceae]; g__Mogibacterium; s__		0.000496034	0.00048375	0.000508319	0.951666		0.000603961	0.000629974	0.958708		0.000397884	0.000421422	0.944147
b6c75df177952a0c9f41aaead44cd8c5	k__Bacteria; p__Firmicutes; c__Clostridia; o__Clostridiales; f__[Mogibacteriaceae]; g__Mogibacterium; s__		6.21479e-05	6.63791e-05	5.79168e-05	1.14611		3.38921e-05	5.18134e-05	0.654118		8.95841e-05	6.22763e-05	1.43849
43377a456d15d3553f1c37f3b59f743e	k__Bacteria; p__Firmicutes; c__Clostridia; o__Clostridiales; f__[Tissierellaceae]; g__; s__		0.000303295	0.000388925	0.000217665	1.7868		0.000495051	0.000140447	3.52482		0.000313121	0.000272821	1.14772
ead034c20ec389f7f9d1c917cdc9d39c	k__Bacteria; p__Firmicutes; c__Clostridia; o__Clostridiales; f__[Tissierellaceae]; g__Anaerococcus; s__		0.000125743	4.80867e-05	0.0002034	0.236414		0.000108742	0.000298805	0.363923		4.76125e-06	0.000135253	0.0352025
1b1cc07c10f908d0b97142b8445a9469	k__Bacteria; p__Firmicutes; c__Clostridia; o__Clostridiales; f__[Tissierellaceae]; g__Finegoldia; s__		0.000654954	0.000726473	0.000583435	1.24517		0.00155058	0.00126893	1.22196		0.000137828	9.37991e-05	1.46939
85c4c13c0da29cb5ba7dbff2b5968608	k__Bacteria; p__Firmicutes; c__Clostridia; o__Clostridiales; f__[Tissierellaceae]; g__Parvimonas; s__		0.0177796	0.0215675	0.0139918	1.54144		0.017536	0.0121672	1.44126		0.0244471	0.0152951	1.59836
994d6bb787282e16ab078f43fb5e077d	k__Bacteria; p__Firmicutes; c__Clostridia; o__Clostridiales; f__[Tissierellaceae]; g__Parvimonas; s__		0.00253881	0.00337852	0.0016991	1.98842		0.000463485	0.000460533	1.00641		0.0054607	0.0025838	2.11344
8994535563b497f84ad691c494da4369	k__Bacteria; p__Firmicutes; c__Clostridia; o__Clostridiales; f__[Tissierellaceae]; g__Parvimonas; s__		0.00132122	0.00131722	0.00132522	0.993965		0.000576367	0.000383467	1.50304		0.0018464	0.0019979	0.924172
ceaed2c449a8bd295e45d430d8531c69	k__Bacteria; p__Firmicutes; c__Clostridia; o__Clostridiales; f__[Tissierellaceae]; g__Peptoniphilus; s__		0.000296695	0.000375815	0.000217575	1.72729		0.000819206	0.000428423	1.91214		5.91068e-05	6.69689e-05	0.882601
9c5c81e7bf00adad6a67767e60681225	k__Bacteria; p__Firmicutes; c__Clostridia; o__Clostridiales; f__[Tissierellaceae]; g__Peptoniphilus; s__		0.000383466	9.34458e-05	0.000673486	0.138749		1.50146e-05	0.00035126	0.042745		0.000149468	0.000903648	0.165405
1a379480556fdd1cb193ae0a3cfc406a	k__Bacteria; p__Firmicutes; c__Clostridia; o__Clostridiales; f__Clostridiaceae; g__; s__		8.14301e-05	0.00012265	4.02102e-05	3.05022		0.000124134	4.44414e-05	2.7932		0.00012159	3.71879e-05	3.26961
7d91203f175430765f14b752bd19c7b3	k__Bacteria; p__Firmicutes; c__Clostridia; o__Clostridiales; f__Clostridiaceae; g__Clostridium		0.000376983	3.20333e-06	0.000750764	0.00426676		0	9.47868e-05	0		5.49142e-06	0.00121932	0.00450368
77049d75f92fc520bc58d4f5e9f1335c	k__Bacteria; p__Firmicutes; c__Clostridia; o__Clostridiales; f__Clostridiaceae; g__Clostridium; s__		0.000114287	4.22622e-05	0.000186312	0.226835		9.33454e-05	0.000304125	0.306932		5.77411e-06	0.000102161	0.0565198
27c1975369ad679cd189ddc8d8aedbdc	k__Bacteria; p__Firmicutes; c__Clostridia; o__Clostridiales; f__Clostridiaceae; g__Clostridium; s__butyricum		0.000269289	9.62345e-06	0.000528954	0.0181933		4.31202e-06	0.00117781	0.00366104		1.34173e-05	6.54846e-05	0.204893
31d5ab366a86a8a34fd361957c8bb4e9	k__Bacteria; p__Firmicutes; c__Clostridia; o__Clostridiales; f__Clostridiaceae; g__Clostridium; s__celatum		0.000191887	0.000238559	0.000145215	1.6428		0.000397109	0.000279323	1.42169		0.00012531	4.94241e-05	2.5354
165a6aac36dbb69c0ed7d040540a882e	k__Bacteria; p__Firmicutes; c__Clostridia; o__Clostridiales; f__Clostridiaceae; g__Clostridium; s__neonatale		0.00342157	0.00366826	0.00317488	1.1554		0.00652592	0.00704162	0.926764		0.00162707	0.000412916	3.94043
8db3a549b47b63fb617f042b6134464b	k__Bacteria; p__Firmicutes; c__Clostridia; o__Clostridiales; f__Clostridiaceae; g__Clostridium; s__pasteurianum		0.000187745	0.000205799	0.000169691	1.21279		0.000342793	3.42845e-05	9.99848		0.000107947	0.000266409	0.405193
fd9276855a6e35641fbbd068c02a817b	k__Bacteria; p__Firmicutes; c__Clostridia; o__Clostridiales; f__Clostridiaceae; g__Clostridium; s__perfringens		3.94925e-05	3.46705e-05	4.43145e-05	0.782373		1.85061e-05	5.63072e-05	0.328664		4.62164e-05	3.57483e-05	1.29283
ecffe0ab1ced1947ddff50c39638bd19	k__Bacteria; p__Firmicutes; c__Clostridia; o__Clostridiales; f__Clostridiaceae; g__SMB53; s__		8.93521e-05	0.000104578	7.41257e-05	1.41083		0.000203969	0.000168447	1.21087		3.35855e-05	6.75306e-06	4.97337
3254924ed32689dd63e544bea61b0fd2	k__Bacteria; p__Firmicutes; c__Clostridia; o__Clostridiales; f__Eubacteriaceae; g__Pseudoramibacter_Eubacterium; s__		4.6702e-05	2.8932e-05	6.4472e-05	0.448754		3.86612e-05	8.96214e-05	0.431383		2.19827e-05	4.65082e-05	0.472663
6e87c19f1b2cf5d0693166131f6cb125	k__Bacteria; p__Firmicutes; c__Clostridia; o__Clostridiales; f__Lachnospiraceae		0.00170377	0.00161255	0.00179498	0.898368		0.00132655	0.00154829	0.856789		0.00181684	0.00197119	0.921696
a4afbe660055c4ed4a5fbb02f0a8e849	k__Bacteria; p__Firmicutes; c__Clostridia; o__Clostridiales; f__Lachnospiraceae		5.92688e-05	6.37081e-05	5.48295e-05	1.16193		1.21122e-05	6.08013e-06	1.9921		0.000100562	8.96506e-05	1.12171
99a722217846f6cc7d8665e5fd3b2145	k__Bacteria; p__Firmicutes; c__Clostridia; o__Clostridiales; f__Lachnospiraceae		0.000294013	0.000279376	0.00030865	0.905155		0.000519337	0.000246411	2.1076		0.000107975	0.000353106	0.305786
d4bb1121f81aeaf4707873106c044ca9	k__Bacteria; p__Firmicutes; c__Clostridia; o__Clostridiales; f__Lachnospiraceae		0.000708769	0.000762239	0.000655298	1.16319		0.000497348	0.0011134	0.446695		0.000951447	0.000328086	2.89999
4706483bc8474aaa06dd07854b51ec81	k__Bacteria; p__Firmicutes; c__Clostridia; o__Clostridiales; f__Lachnospiraceae		0.000350407	0	0.000700814	0		0	0.00166431	0		0	1.26041e-05	0
18e69c21b60f4072340f3f966c9f5ca7	k__Bacteria; p__Firmicutes; c__Clostridia; o__Clostridiales; f__Lachnospiraceae		0.000132092	0.000120499	0.000143684	0.838638		0.000116888	0.000341952	0.341826		0.000123079	2.06451e-06	59.6164
d5308b8b97b17b07908e5b71d2195437	k__Bacteria; p__Firmicutes; c__Clostridia; o__Clostridiales; f__Lachnospiraceae		7.38596e-05	8.05412e-05	6.71779e-05	1.19892		0.000154373	0.000150189	1.02786		2.78041e-05	7.88461e-06	3.52638
e13dd8f8f2ea91150a8391c8d5e5d74c	k__Bacteria; p__Firmicutes; c__Clostridia; o__Clostridiales; f__Lachnospiraceae		0.000181853	0.00016783	0.000195876	0.856819		0.000175218	0.000459715	0.381144		0.000162554	7.4198e-06	21.9081
da185943062e8dee1ad506d607285ac6	k__Bacteria; p__Firmicutes; c__Clostridia; o__Clostridiales; f__Lachnospiraceae		0.000671931	0.000720626	0.000623235	1.15627		0.000992409	0.00130753	0.758994		0.000526495	0.000134453	3.91584
55eaac45c8a393c17ddde8bb2c148fd1	k__Bacteria; p__Firmicutes; c__Clostridia; o__Clostridiales; f__Lachnospiraceae		0.000234043	0.00017217	0.000295916	0.581821		0.000115908	5.1227e-05	2.26264		0.000212357	0.000470694	0.451158
9dff26151a1868393d3bd85a40c7caf1	k__Bacteria; p__Firmicutes; c__Clostridia; o__Clostridiales; f__Lachnospiraceae		0.000129429	5.33668e-05	0.000205491	0.259704		4.43606e-05	1.18869e-05	3.73188		5.97998e-05	0.00034378	0.173948
fcfce9559751bc4624263d2d931cb437	k__Bacteria; p__Firmicutes; c__Clostridia; o__Clostridiales; f__Lachnospiraceae		0.000247188	0.000248043	0.000246332	1.00695		0.000174149	0.000144796	1.20272		0.000300825	0.000318858	0.943445
cb35c6038aadec6375a90337ef3d911b	k__Bacteria; p__Firmicutes; c__Clostridia; o__Clostridiales; f__Lachnospiraceae		6.36744e-05	3.03377e-05	9.70111e-05	0.312724		1.42617e-05	0.00015186	0.0939132		4.18206e-05	5.78334e-05	0.723123
49e9c5b84fb21e6ecb0c1c7217906437	k__Bacteria; p__Firmicutes; c__Clostridia; o__Clostridiales; f__Lachnospiraceae		0.000238881	0.000210139	0.000267623	0.785204		0.000136372	8.52739e-05	1.59922		0.00026283	0.000397873	0.660587
6d816b8fa226eb26b395f1fb33b3de51	k__Bacteria; p__Firmicutes; c__Clostridia; o__Clostridiales; f__Lachnospiraceae		5.69064e-05	6.1874e-05	5.19388e-05	1.19129		2.56284e-05	2.65043e-05	0.966952		8.77637e-05	7.01063e-05	1.25187
f5f3c968d713328d224d18e0ef03997c	k__Bacteria; p__Firmicutes; c__Clostridia; o__Clostridiales; f__Lachnospiraceae		7.18067e-05	6.53621e-05	7.82512e-05	0.835285		0	1.7567e-06	0		0.000112049	0.00013289	0.843172
10b22bc03cb7a681c546a6dc5aa66446	k__Bacteria; p__Firmicutes; c__Clostridia; o__Clostridiales; f__Lachnospiraceae		4.931e-05	6.05081e-05	3.8112e-05	1.58764		0.000112085	3.07461e-05	3.64549		2.36677e-05	4.33733e-05	0.545674
03103b8bdaaf65978ea99897bb66ece9	k__Bacteria; p__Firmicutes; c__Clostridia; o__Clostridiales; f__Lachnospiraceae		0.00132149	0.00132435	0.00131863	1.00434		0.00317346	0.00302099	1.05047		3.55738e-06	0.000102652	0.0346548
53bb6850e791c6e3ff83cfe20e7a17da	k__Bacteria; p__Firmicutes; c__Clostridia; o__Clostridiales; f__Lachnospiraceae		6.04404e-05	3.58945e-05	8.49863e-05	0.422356		2.40564e-05	0.000176945	0.135954		4.43503e-05	1.93014e-05	2.29778
5ebbcfab8bcadede695b2aa8abaf4746	k__Bacteria; p__Firmicutes; c__Clostridia; o__Clostridiales; f__Lachnospiraceae		4.59924e-05	7.18956e-05	2.00892e-05	3.57882		6.78932e-05	4.04575e-05	1.67814		7.47545e-05	5.54044e-06	13.4925
706c11167a80d35dc6431dbe33fdd0eb	k__Bacteria; p__Firmicutes; c__Clostridia; o__Clostridiales; f__Lachnospiraceae		9.19635e-05	0.000100881	8.3046e-05	1.21476		0.000150429	0.00018444	0.815598		6.54896e-05	1.06215e-05	6.16576
3520c815646e0253ca92da98f85899e5	k__Bacteria; p__Firmicutes; c__Clostridia; o__Clostridiales; f__Lachnospiraceae		0.00012411	0	0.00024822	0		0	0.000585561	0		0	7.26236e-06	0
5a84fc5c189246021d10b19b9def55ca	k__Bacteria; p__Firmicutes; c__Clostridia; o__Clostridiales; f__Lachnospiraceae		3.51534e-05	4.21335e-05	2.81732e-05	1.49552		8.62776e-05	6.15115e-05	1.40263		1.0602e-05	4.36017e-06	2.43156
31870b3b5326b75e7647b8efad7b7a5c	k__Bacteria; p__Firmicutes; c__Clostridia; o__Clostridiales; f__Lachnospiraceae		0.0002161	3.95238e-05	0.000392676	0.100653		2.32061e-05	0.000580217	0.0399955		5.11793e-05	0.000258718	0.197819
2c712185aa1393c5337effc878d40775	k__Bacteria; p__Firmicutes; c__Clostridia; o__Clostridiales; f__Lachnospiraceae		0.000147362	6.24e-06	0.000288484	0.0216303		5.85886e-06	0.000560423	0.0104544		6.51225e-06	9.42426e-05	0.069101
ecf4791f87a92f5ea58fc8f754166a60	k__Bacteria; p__Firmicutes; c__Clostridia; o__Clostridiales; f__Lachnospiraceae		0.000494634	5.18144e-05	0.000937454	0.0552714		0	0.00224675	0		8.88247e-05	2.2431e-06	39.5991
9f7e0bec5d66254585babff62ea4a100	k__Bacteria; p__Firmicutes; c__Clostridia; o__Clostridiales; f__Lachnospiraceae		0.000224965	0	0.00044993	0		0	0.00107873	0		0	7.90008e-07	0
ca4d0aede60bcb025a0b05324d61b829	k__Bacteria; p__Firmicutes; c__Clostridia; o__Clostridiales; f__Lachnospiraceae; g__; s__		5.81337e-05	7.76719e-05	3.85956e-05	2.01245		0.000114104	3.70559e-05	3.07924		5.16489e-05	3.96954e-05	1.30113
7655a6d65eb8deddba6908e33a8a01b1	k__Bacteria; p__Firmicutes; c__Clostridia; o__Clostridiales; f__Lachnospiraceae; g__; s__		3.78372e-05	5.00946e-05	2.55798e-05	1.95836		6.35094e-05	5.16057e-05	1.23067		4.05126e-05	6.98989e-06	5.79588
2c5981221bc2d0d66e4d116f025c8a61	k__Bacteria; p__Firmicutes; c__Clostridia; o__Clostridiales; f__Lachnospiraceae; g__; s__		2.9375e-05	2.29939e-05	3.57561e-05	0.643077		1.30003e-05	6.55193e-05	0.198419		3.01322e-05	1.44967e-05	2.07856
de6fd700296bbbdf6d065da5ab9b6d71	k__Bacteria; p__Firmicutes; c__Clostridia; o__Clostridiales; f__Lachnospiraceae; g__; s__		4.82814e-05	4.39333e-05	5.26295e-05	0.834765		3.17192e-05	2.85843e-05	1.10967		5.26576e-05	6.98046e-05	0.754357
dc999453e94b1433642ad6986dff8a31	k__Bacteria; p__Firmicutes; c__Clostridia; o__Clostridiales; f__Lachnospiraceae; g__[Ruminococcus]; s__		0.000152334	0.00018766	0.000117007	1.60384		0.000212841	0.000246748	0.862585		0.000169674	2.43351e-05	6.9724
d7463dce1ab4db9cf8f134047723bc85	k__Bacteria; p__Firmicutes; c__Clostridia; o__Clostridiales; f__Lachnospiraceae; g__[Ruminococcus]; s__gnavus		0.000281003	0.000305913	0.000256092	1.19454		0.000342354	0.000373405	0.916844		0.000279885	0.000172298	1.62443
1ad20c0e4ced6c44f511ebce94b1c540	k__Bacteria; p__Firmicutes; c__Clostridia; o__Clostridiales; f__Lachnospiraceae; g__[Ruminococcus]; s__torques		5.80333e-05	9.92423e-05	1.68242e-05	5.89877		0.000167981	4.03781e-05	4.16019		5.01435e-05	0	INF
2457188c02b21b4e228c436873a15b5a	k__Bacteria; p__Firmicutes; c__Clostridia; o__Clostridiales; f__Lachnospiraceae; g__Blautia; s__		0.000741078	0.000861777	0.000620379	1.38911		0.00115568	0.00132219	0.874062		0.000651849	0.000119084	5.47385
9849a7d79f6c37027a4fa2749dfbfe6c	k__Bacteria; p__Firmicutes; c__Clostridia; o__Clostridiales; f__Lachnospiraceae; g__Blautia; s__		0.000122829	0.000109131	0.000136527	0.799336		0.000197561	0.000286467	0.689646		4.59662e-05	2.94263e-05	1.56208
11165fe4e60c489624f3263a1bca9939	k__Bacteria; p__Firmicutes; c__Clostridia; o__Clostridiales; f__Lachnospiraceae; g__Blautia; s__		0.000340954	0.000403261	0.000278647	1.44721		0.000488067	0.000518795	0.940771		0.000342685	0.000107113	3.19927
d49f7af3b8d0d8775b08f1031e671d76	k__Bacteria; p__Firmicutes; c__Clostridia; o__Clostridiales; f__Lachnospiraceae; g__Blautia; s__		6.80004e-05	9.03216e-05	4.56793e-05	1.9773		9.43221e-05	7.53476e-05	1.25183		8.7464e-05	2.44877e-05	3.57176
b35fc613772f3c0216d2246b168414c7	k__Bacteria; p__Firmicutes; c__Clostridia; o__Clostridiales; f__Lachnospiraceae; g__Blautia; s__		3.40508e-05	4.40107e-05	2.40909e-05	1.82686		5.81138e-05	5.29273e-05	1.09799		3.39371e-05	3.49348e-06	9.71441
cf7149eae5b54db7e01e6b56dbd93741	k__Bacteria; p__Firmicutes; c__Clostridia; o__Clostridiales; f__Lachnospiraceae; g__Blautia; s__obeum		0.000205653	0.000207687	0.000203619	1.01998		0.000292231	0.000474927	0.615318		0.000147299	9.82808e-06	14.9876
fa34051cafc80132dd66ec48b726878a	k__Bacteria; p__Firmicutes; c__Clostridia; o__Clostridiales; f__Lachnospiraceae; g__Butyrivibrio; s__		9.58661e-05	7.39946e-05	0.000117738	0.62847		0.000148777	0.000186078	0.79954		2.05785e-05	6.89228e-05	0.298573
26ad65c34e03594bb8327f904f8dd1ce	k__Bacteria; p__Firmicutes; c__Clostridia; o__Clostridiales; f__Lachnospiraceae; g__Butyrivibrio; s__		0.00119056	0.00143769	0.000943426	1.52391		0.00294633	0.00166942	1.76488		0.000360099	0.000424861	0.847568
d8381b6cf6e65f970212e17e6a2ae15a	k__Bacteria; p__Firmicutes; c__Clostridia; o__Clostridiales; f__Lachnospiraceae; g__Catonella; s__		0.00473668	0.00574676	0.0037266	1.54209		0.00898937	0.00513397	1.75096		0.00343062	0.00272134	1.26064
e4195fc1015ee8868311db1e5c72ac22	k__Bacteria; p__Firmicutes; c__Clostridia; o__Clostridiales; f__Lachnospiraceae; g__Catonella; s__		0.000262326	0.000255134	0.000269518	0.94663		0.000113734	0.000186258	0.610626		0.000356134	0.00032899	1.08251
0a39196bb35eece64eaa78fab4fcab60	k__Bacteria; p__Firmicutes; c__Clostridia; o__Clostridiales; f__Lachnospiraceae; g__Catonella; s__		0.00376119	0.00378907	0.00373331	1.01493		0.00348203	0.00266939	1.30443		0.00400838	0.00449326	0.892088
80e70165b755bf006c18a20951713f0d	k__Bacteria; p__Firmicutes; c__Clostridia; o__Clostridiales; f__Lachnospiraceae; g__Catonella; s__		0.0083835	0.00818703	0.00857996	0.954203		0.0121962	0.010987	1.11006		0.00532332	0.00686069	0.775916
0b0d8509cc1734bcd2913d824a30373b	k__Bacteria; p__Firmicutes; c__Clostridia; o__Clostridiales; f__Lachnospiraceae; g__Catonella; s__		0.00051642	0.000423988	0.000608853	0.696373		0.000929153	0.000956119	0.971797		6.3156e-05	0.000360805	0.175042
f4d6b2fa3d845d94926f30ca58368e27	k__Bacteria; p__Firmicutes; c__Clostridia; o__Clostridiales; f__Lachnospiraceae; g__Catonella; s__		0.000293874	0.000262196	0.000325551	0.805391		5.87014e-05	2.44151e-05	2.4043		0.000407549	0.000540648	0.753816
67a02fd25a8ddd022c8557c5bb05b8f5	k__Bacteria; p__Firmicutes; c__Clostridia; o__Clostridiales; f__Lachnospiraceae; g__Catonella; s__		0.000437484	0.000308926	0.000566042	0.545765		7.50532e-06	8.01587e-06	0.936307		0.000524227	0.000964632	0.543447
e3763f37ced8991a14005e352690068a	k__Bacteria; p__Firmicutes; c__Clostridia; o__Clostridiales; f__Lachnospiraceae; g__Coprococcus; s__		0.00019603	0.000261011	0.00013105	1.9917		0.00047991	0.000252481	1.90078		0.000104655	4.4313e-05	2.36171
33db7b189dcfe16b551c393c56f3b5d5	k__Bacteria; p__Firmicutes; c__Clostridia; o__Clostridiales; f__Lachnospiraceae; g__Coprococcus; s__		0.000168806	0.00014914	0.000188472	0.791312		0.000229098	0.00035031	0.653986		9.20281e-05	7.28743e-05	1.26283
8b52c97f860c1069e29861ba0bc0aa0f	k__Bacteria; p__Firmicutes; c__Clostridia; o__Clostridiales; f__Lachnospiraceae; g__Coprococcus; s__		3.05081e-05	3.81315e-05	2.28847e-05	1.66624		2.15734e-05	4.49179e-05	0.480285		4.99586e-05	7.14664e-06	6.99051
45917d65c9297c9fd370f3b48fc33f1a	k__Bacteria; p__Firmicutes; c__Clostridia; o__Clostridiales; f__Lachnospiraceae; g__Coprococcus; s__catus		0.000129402	0.000121313	0.000137491	0.882337		0.000154676	0.00025658	0.602839		9.7482e-05	5.24265e-05	1.8594
91391dfa5b171382d5db683cd78d6154	k__Bacteria; p__Firmicutes; c__Clostridia; o__Clostridiales; f__Lachnospiraceae; g__Coprococcus; s__eutactus		0.000111123	0.000117448	0.000104797	1.12072		0.00023981	0.000226933	1.05674		3.00475e-05	1.75576e-05	1.71137
f31fea8382b3c05f5faea335fd88fec8	k__Bacteria; p__Firmicutes; c__Clostridia; o__Clostridiales; f__Lachnospiraceae; g__Coprococcus; s__eutactus		5.49006e-05	5.81915e-05	5.16096e-05	1.12753		0.000109972	9.43356e-05	1.16575		2.12054e-05	2.10911e-05	1.00542
8be449490a4877d30785e30a483fb586	k__Bacteria; p__Firmicutes; c__Clostridia; o__Clostridiales; f__Lachnospiraceae; g__Dorea; s__		0.000139277	0.000135883	0.000142672	0.952414		0.00022346	0.000155876	1.43358		7.33274e-05	0.00013324	0.550339
bd4306a2e99e4c1e3589f2c893bd0cbe	k__Bacteria; p__Firmicutes; c__Clostridia; o__Clostridiales; f__Lachnospiraceae; g__Dorea; s__formicigenerans		6.82025e-05	9.12874e-05	4.51176e-05	2.02332		0.00010491	0.000102607	1.02244		8.15572e-05	4.05364e-06	20.1195
f82def37e8543f757fad5257a104301b	k__Bacteria; p__Firmicutes; c__Clostridia; o__Clostridiales; f__Lachnospiraceae; g__Dorea; s__longicatena		0.000278263	0.000299854	0.000256671	1.16824		0.000390823	0.000540882	0.722566		0.000234877	5.36631e-05	4.37688
a5db0fe2cc2906431b7a36175257ce39	k__Bacteria; p__Firmicutes; c__Clostridia; o__Clostridiales; f__Lachnospiraceae; g__Johnsonella; s__ignava		0.00035792	0.000202382	0.000513458	0.394154		5.18339e-05	3.62828e-06	14.2861		0.000309916	0.000877623	0.353131
e73fcf368f9616681e0807aa459be0f4	k__Bacteria; p__Firmicutes; c__Clostridia; o__Clostridiales; f__Lachnospiraceae; g__Johnsonella; s__ignava		0.000898253	0.00113797	0.000658534	1.72804		0.00208596	0.000615699	3.38796		0.000460836	0.000689131	0.668721
c46f6aed459223ef41f57017ec797d41	k__Bacteria; p__Firmicutes; c__Clostridia; o__Clostridiales; f__Lachnospiraceae; g__Lachnoanaerobaculum; s__orale		0.00223677	0.00251827	0.00195527	1.28794		0.00356854	0.00196615	1.815		0.00176808	0.00194751	0.907869
b1ec8ace92c078b29dcfebe3cb8abcb7	k__Bacteria; p__Firmicutes; c__Clostridia; o__Clostridiales; f__Lachnospiraceae; g__Lachnoanaerobaculum; s__orale		0.00475502	0.00527743	0.00423261	1.24685		0.0025607	0.00194682	1.31532		0.00721796	0.00586532	1.23062
e86ca5f29ce7eed68e8a24d6e41157e4	k__Bacteria; p__Firmicutes; c__Clostridia; o__Clostridiales; f__Lachnospiraceae; g__Lachnoanaerobaculum; s__orale		0.00290814	0.00368597	0.0021303	1.73026		0.00354194	0.00170282	2.08004		0.00378886	0.00243564	1.55559
1bda662ae4cc025a1245bbc8c3e6e2f0	k__Bacteria; p__Firmicutes; c__Clostridia; o__Clostridiales; f__Lachnospiraceae; g__Lachnospira; s__		4.34189e-05	3.9559e-05	4.72788e-05	0.836718		5.4897e-05	7.74855e-05	0.708481		2.86033e-05	2.57025e-05	1.11286
926456ff94bd8dd3623860386de92526	k__Bacteria; p__Firmicutes; c__Clostridia; o__Clostridiales; f__Lachnospiraceae; g__Lachnospira; s__		8.52963e-05	8.34031e-05	8.71895e-05	0.956573		0.000123485	0.000145223	0.850313		5.47735e-05	4.57373e-05	1.19757
dd821b88b3dcec809611913b8157abfd	k__Bacteria; p__Firmicutes; c__Clostridia; o__Clostridiales; f__Lachnospiraceae; g__Lachnospira; s__		3.84339e-05	4.43605e-05	3.25073e-05	1.36463		9.56914e-05	2.64753e-05	3.61436		7.69564e-06	3.68159e-05	0.20903
dbfa00e64a3c894c18b5418bffdf3a44	k__Bacteria; p__Firmicutes; c__Clostridia; o__Clostridiales; f__Lachnospiraceae; g__Moryella; s__		0.00185369	0.00151379	0.0021936	0.690096		0.00219253	0.00259735	0.844141		0.00102898	0.0019052	0.54009
a74ca6070b2d2f0c147a9a4789004bd5	k__Bacteria; p__Firmicutes; c__Clostridia; o__Clostridiales; f__Lachnospiraceae; g__Moryella; s__		0.000450615	0.000437105	0.000464126	0.941781		0.000136765	0.000165621	0.825774		0.000651633	0.000677344	0.962042
c16c6758e41943fd1aa74e925c85d549	k__Bacteria; p__Firmicutes; c__Clostridia; o__Clostridiales; f__Lachnospiraceae; g__Moryella; s__		7.3457e-05	3.91044e-05	0.000107809	0.362718		2.44591e-05	1.08919e-05	2.24561		4.95654e-05	0.000177036	0.279973
bea0753ce12ddf38d639539eb0610d4b	k__Bacteria; p__Firmicutes; c__Clostridia; o__Clostridiales; f__Lachnospiraceae; g__Moryella; s__		5.52247e-05	4.29995e-05	6.74499e-05	0.637502		5.51921e-05	5.9822e-05	0.922607		3.42904e-05	7.28985e-05	0.470386
cad49787ac91c2b596086a353e160918	k__Bacteria; p__Firmicutes; c__Clostridia; o__Clostridiales; f__Lachnospiraceae; g__Oribacterium; s__		0.00070605	0.000780273	0.000631827	1.23495		0.00104746	0.000678156	1.54458		0.000589422	0.000598735	0.984447
e4e88c841424cecc9ed70f64098c2aab	k__Bacteria; p__Firmicutes; c__Clostridia; o__Clostridiales; f__Lachnospiraceae; g__Oribacterium; s__		0.00222283	0.00186363	0.00258203	0.721768		0.00254537	0.00240439	1.05863		0.00137667	0.00270892	0.5082
223f1edcbe166794e69f4b97aa812d17	k__Bacteria; p__Firmicutes; c__Clostridia; o__Clostridiales; f__Lachnospiraceae; g__Oribacterium; s__		0.000688788	0.000672221	0.000705355	0.953024		0.000747443	0.000830438	0.900059		0.000618491	0.00061601	1.00403
11cb27acf792e26b2965c470e555b8ba	k__Bacteria; p__Firmicutes; c__Clostridia; o__Clostridiales; f__Lachnospiraceae; g__Oribacterium; s__		0.00131698	0.00117686	0.00145711	0.807668		0.000622268	0.00110279	0.564269		0.00157299	0.00171019	0.919775
4b464b838757a1940d7a5809fa401fda	k__Bacteria; p__Firmicutes; c__Clostridia; o__Clostridiales; f__Lachnospiraceae; g__Oribacterium; s__		9.4508e-05	0.000105791	8.32249e-05	1.27115		7.79777e-05	6.36129e-05	1.22581		0.000125658	9.72335e-05	1.29233
d5f337a460a59f9e98b698515e2372d4	k__Bacteria; p__Firmicutes; c__Clostridia; o__Clostridiales; f__Lachnospiraceae; g__Oribacterium; s__		0.000255291	0.00025974	0.000250842	1.03547		0.000592252	0.000492852	1.20168		2.22309e-05	7.79777e-05	0.285094
d19ab2da6d1911ba05ed76a5c6860a09	k__Bacteria; p__Firmicutes; c__Clostridia; o__Clostridiales; f__Lachnospiraceae; g__Oribacterium; s__		0.000203543	0.00017114	0.000235946	0.725338		0.000276196	0.000462496	0.597186		9.61007e-05	7.41241e-05	1.29648
df96f1852ecaf917bf7a92944b44c19d	k__Bacteria; p__Firmicutes; c__Clostridia; o__Clostridiales; f__Lachnospiraceae; g__Oribacterium; s__		0.000373613	0.000258567	0.000488659	0.529135		0.000169302	0.000187939	0.900835		0.000322328	0.00070346	0.458204
d1605ee14c763f0ace702d3c39e5b2bb	k__Bacteria; p__Firmicutes; c__Clostridia; o__Clostridiales; f__Lachnospiraceae; g__Oribacterium; s__		0.000228698	0.000256757	0.000200638	1.2797		4.11323e-05	3.27094e-05	1.25751		0.000410774	0.000320588	1.28132
658f8e759ac7c72aa33a047b2ea59e41	k__Bacteria; p__Firmicutes; c__Clostridia; o__Clostridiales; f__Lachnospiraceae; g__Roseburia		0.000727508	0.000725657	0.000729358	0.994926		0.00103533	0.00144749	0.715257		0.000504463	0.000216405	2.33111
575037da2eda0f9dda9e70d41ebd71c8	k__Bacteria; p__Firmicutes; c__Clostridia; o__Clostridiales; f__Lachnospiraceae; g__Roseburia		0.000134448	7.50759e-05	0.00019382	0.387349		0.000113805	0.00024335	0.46766		4.74122e-05	0.000158442	0.299241
f3be9c848b0d220c6c1081c60b59b63d	k__Bacteria; p__Firmicutes; c__Clostridia; o__Clostridiales; f__Lachnospiraceae; g__Roseburia; s__		5.98489e-05	7.00791e-05	4.96187e-05	1.41235		6.79422e-05	0.000113682	0.597651		7.16054e-05	3.85914e-06	18.5548
9902162888cd62e37234730cea137644	k__Bacteria; p__Firmicutes; c__Clostridia; o__Clostridiales; f__Lachnospiraceae; g__Roseburia; s__		4.86424e-05	1.11864e-05	8.60984e-05	0.129926		2.68473e-05	0.00014669	0.183021		0	4.28189e-05	0
57428e92349d0ab586e88aa6e6f44cb2	k__Bacteria; p__Firmicutes; c__Clostridia; o__Clostridiales; f__Lachnospiraceae; g__Roseburia; s__faecis		0.00045634	0.000479529	0.000433152	1.10707		0.000404022	0.000964641	0.418831		0.000533463	5.35168e-05	9.96813
d8aade632190037ddb4468c73ab16487	k__Bacteria; p__Firmicutes; c__Clostridia; o__Clostridiales; f__Lachnospiraceae; g__Shuttleworthia; s__satelles		8.00174e-05	8.88969e-05	7.11379e-05	1.24964		0.000115052	8.99233e-05	1.27945		7.02146e-05	5.77197e-05	1.21648
b4800259631763d4695b3365dc19e9f9	k__Bacteria; p__Firmicutes; c__Clostridia; o__Clostridiales; f__Lachnospiraceae; g__Shuttleworthia; s__satelles		7.33971e-05	6.34483e-05	8.3346e-05	0.761264		0.000151242	0.000182883	0.826984		7.38738e-07	1.22479e-05	0.0603156
e436e7b9da1ac3db6b497c81706d78cf	k__Bacteria; p__Firmicutes; c__Clostridia; o__Clostridiales; f__Lachnospiraceae; g__Shuttleworthia; s__satelles		7.1475e-05	6.57687e-05	7.71814e-05	0.852131		3.86114e-06	8.28314e-06	0.466145		0.000109988	0.000126394	0.870199
f38ca70c35a0b4a0019284c2c2af776a	k__Bacteria; p__Firmicutes; c__Clostridia; o__Clostridiales; f__Lachnospiraceae; g__Shuttleworthia; s__satelles		6.65028e-05	5.14148e-05	8.15908e-05	0.630154		8.40262e-05	0.000116373	0.722044		2.81209e-05	5.67467e-05	0.495551
231c87560797de46eb3834c67724abaf	k__Bacteria; p__Firmicutes; c__Clostridia; o__Clostridiales; f__Peptococcaceae; g__Peptococcus; s__		0.00058766	0.000588334	0.000586985	1.0023		0.000418893	0.000273443	1.53192		0.000709364	0.000810944	0.874738
91e039e62d7f94f712428e8d86787676	k__Bacteria; p__Firmicutes; c__Clostridia; o__Clostridiales; f__Peptococcaceae; g__Peptococcus; s__		9.66267e-05	0.000118799	7.44542e-05	1.5956		0.000161724	0.00013014	1.24269		8.81388e-05	3.46784e-05	2.54161
d789ad260ef6548365b80b59daea8226	k__Bacteria; p__Firmicutes; c__Clostridia; o__Clostridiales; f__Peptococcaceae; g__Peptococcus; s__		0.000152202	8.85334e-05	0.000215871	0.410122		0.000119382	0.000335342	0.356002		6.64983e-05	0.000130534	0.509431
0763cdc3f8476a88c67f0ac141603a13	k__Bacteria; p__Firmicutes; c__Clostridia; o__Clostridiales; f__Peptococcaceae; g__Peptococcus; s__		8.54236e-05	8.26741e-05	8.81731e-05	0.937635		0.000108526	1.53563e-05	7.06717		6.42088e-05	0.000140185	0.458029
9c99abe66e7685659bcf7da4df1e04af	k__Bacteria; p__Firmicutes; c__Clostridia; o__Clostridiales; f__Peptococcaceae; g__Peptococcus; s__		0.000126115	0.000157559	9.46706e-05	1.66429		0.000258867	0.000149259	1.73435		8.51967e-05	5.5679e-05	1.53014
cda4a7ee51db632fea71b9faa2edcc97	k__Bacteria; p__Firmicutes; c__Clostridia; o__Clostridiales; f__Peptococcaceae; g__Peptococcus; s__		6.27301e-05	9.33137e-05	3.21466e-05	2.90276		6.58242e-05	7.68445e-06	8.5659		0.000112949	4.96195e-05	2.2763
b27b8140d67a86ee99ed58a62274dfda	k__Bacteria; p__Firmicutes; c__Clostridia; o__Clostridiales; f__Peptostreptococcaceae; g__; s__		0.000620096	0.000988815	0.000251377	3.9336		2.5543e-05	1.31892e-05	1.93666		0.00167687	0.000421511	3.97823
413be84e03465d9a154e786b72d21977	k__Bacteria; p__Firmicutes; c__Clostridia; o__Clostridiales; f__Peptostreptococcaceae; g__; s__		0.000553212	0.000201304	0.000905119	0.222406		1.64035e-05	0	#DIV/0!		0.000333375	0.00155163	0.214854
3e2d0cf7c544ddf6f704b35dc6125413	k__Bacteria; p__Firmicutes; c__Clostridia; o__Clostridiales; f__Peptostreptococcaceae; g__; s__		0.000370503	0.000321934	0.000419072	0.768207		7.21425e-05	8.24769e-05	0.8747		0.000500356	0.000659496	0.758695
439381a598c39a6ca49d321c82200db9	k__Bacteria; p__Firmicutes; c__Clostridia; o__Clostridiales; f__Peptostreptococcaceae; g__; s__		0.000887151	0.00109107	0.000683231	1.59693		0.000411898	0.000443472	0.928801		0.00157619	0.000854487	1.84461
83ed57f94d094c9856de9c0556a1e174	k__Bacteria; p__Firmicutes; c__Clostridia; o__Clostridiales; f__Peptostreptococcaceae; g__; s__		0.000499693	0.000950335	4.90513e-05	19.3743		3.36647e-05	4.93683e-06	6.81909		0.0016051	8.05617e-05	19.9239
fa39e980ed9f6b6f5aa21fe5505391ad	k__Bacteria; p__Firmicutes; c__Clostridia; o__Clostridiales; f__Peptostreptococcaceae; g__Filifactor; s__		0.00346108	0.00334298	0.00357918	0.934008		0.00390364	0.00389785	1.00148		0.00294252	0.00335156	0.877956
7bb895322f3159c57af2a89bb5f6148b	k__Bacteria; p__Firmicutes; c__Clostridia; o__Clostridiales; f__Peptostreptococcaceae; g__Filifactor; s__		0.000379764	0.000433328	0.0003262	1.32841		0.000245038	0.000113293	2.16287		0.000567821	0.000478275	1.18723
122996e5ab94e779e87b3d84e0ab3371	k__Bacteria; p__Firmicutes; c__Clostridia; o__Clostridiales; f__Peptostreptococcaceae; g__Peptostreptococcus; s__		0.0301387	0.0354273	0.0248501	1.42564		0.0314011	0.0238588	1.31612		0.0383032	0.0255581	1.49867
8b1b44ce298d1096a92f1cd560e00d88	k__Bacteria; p__Firmicutes; c__Clostridia; o__Clostridiales; f__Ruminococcaceae		8.11089e-05	8.81225e-05	7.40953e-05	1.18931		8.4424e-05	0.000112646	0.749461		9.07643e-05	4.65588e-05	1.94946
04398b52b455073d9aba6a3a930f76f8	k__Bacteria; p__Firmicutes; c__Clostridia; o__Clostridiales; f__Ruminococcaceae; g__; s__		4.05087e-05	3.92661e-05	4.17513e-05	0.940477		8.88765e-05	5.88479e-05	1.51028		3.83014e-06	2.95395e-05	0.129662
686109efc1014f22c4659b9340780640	k__Bacteria; p__Firmicutes; c__Clostridia; o__Clostridiales; f__Ruminococcaceae; g__Butyricicoccus; s__pullicaecorum		5.53253e-05	9.55211e-05	1.51295e-05	6.31357		9.65691e-05	3.63108e-05	2.65952		9.47726e-05	0	INF
d41f18c7920d46ca39192ae8c158fb54	k__Bacteria; p__Firmicutes; c__Clostridia; o__Clostridiales; f__Ruminococcaceae; g__Faecalibacterium; s__prausnitzii		0.000368129	0.000511766	0.000224493	2.27965		0.000370703	0.000475063	0.780323		0.000612525	4.55147e-05	13.4577
58225734163209910fc7df83bd14263e	k__Bacteria; p__Firmicutes; c__Clostridia; o__Clostridiales; f__Ruminococcaceae; g__Faecalibacterium; s__prausnitzii		0.000419288	0.000371616	0.000466961	0.795818		0.000268294	0.00085814	0.312646		0.000445417	0.000187546	2.37497
ca0eb1b092edeff01cc3c9892bc63d42	k__Bacteria; p__Firmicutes; c__Clostridia; o__Clostridiales; f__Ruminococcaceae; g__Faecalibacterium; s__prausnitzii		0.000664809	0.000560734	0.000768884	0.729284		0.000959371	0.000824411	1.16371		0.000275993	0.000729221	0.378477
04d34c2af12c10d8dd3cc067e23f8863	k__Bacteria; p__Firmicutes; c__Clostridia; o__Clostridiales; f__Ruminococcaceae; g__Faecalibacterium; s__prausnitzii		0.000263786	0.000220228	0.000307344	0.71655		0.000181667	0.000637924	0.284778		0.000247771	7.12157e-05	3.47916
f5aeee7cb65150e9e98a4691238faa0c	k__Bacteria; p__Firmicutes; c__Clostridia; o__Clostridiales; f__Ruminococcaceae; g__Faecalibacterium; s__prausnitzii		8.14414e-05	7.43345e-05	8.85483e-05	0.83948		2.90314e-05	0.000141021	0.205865		0.000106694	5.10676e-05	2.08927
46607f7aede9c897a3237799bc8939a5	k__Bacteria; p__Firmicutes; c__Clostridia; o__Clostridiales; f__Ruminococcaceae; g__Gemmiger; s__formicilis		0.000304018	0.0003505	0.000257536	1.36098		0.000459567	0.000419084	1.0966		0.000272595	0.000142144	1.91774
76e72d858816572f535b6f50a10f4073	k__Bacteria; p__Firmicutes; c__Clostridia; o__Clostridiales; f__Ruminococcaceae; g__Gemmiger; s__formicilis		0.000309698	0.000366658	0.000252739	1.45074		0.000321334	0.000568288	0.565442		0.000399032	2.73472e-05	14.5914
2bd9efc537f78c46be369a51f1a5ea4e	k__Bacteria; p__Firmicutes; c__Clostridia; o__Clostridiales; f__Ruminococcaceae; g__Oscillospira		0.000235507	2.7579e-05	0.000443435	0.062194		7.37735e-06	0.00101487	0.00726929		4.20087e-05	3.527e-05	1.19106
c59c26dfc67daf8341ad161ec101878c	k__Bacteria; p__Firmicutes; c__Clostridia; o__Clostridiales; f__Ruminococcaceae; g__Oscillospira; s__		5.17553e-05	3.17306e-05	7.17801e-05	0.442053		5.38812e-05	0.000172272	0.312768		1.59087e-05	0	INF
73fbe9b778b095aa07b5c8f37ed24094	k__Bacteria; p__Firmicutes; c__Clostridia; o__Clostridiales; f__Ruminococcaceae; g__Oscillospira; s__		7.76256e-05	6.41841e-05	9.10672e-05	0.7048		1.65923e-05	0.000203807	0.0814118		9.81783e-05	1.05389e-05	9.31575
b7b8924f3ea452a34148120303263038	k__Bacteria; p__Firmicutes; c__Clostridia; o__Clostridiales; f__Ruminococcaceae; g__Oscillospira; s__		6.04496e-05	7.05913e-05	5.03078e-05	1.40319		0.000122391	0.000118911	1.02927		3.35915e-05	1.3057e-06	25.7267
f436d2c484d1594065026f607af2f5e1	k__Bacteria; p__Firmicutes; c__Clostridia; o__Clostridiales; f__Ruminococcaceae; g__Oscillospira; s__		3.34394e-05	6.16752e-05	5.20365e-06	11.8523		2.70624e-05	1.24888e-05	2.16695		8.63986e-05	0	INF
7b4e3e3ede55fc5ea0478585c7f6e68d	k__Bacteria; p__Firmicutes; c__Clostridia; o__Clostridiales; f__Ruminococcaceae; g__Oscillospira; s__		4.73575e-05	6.04716e-05	3.42434e-05	1.76594		6.49537e-05	6.39802e-05	1.01522		5.72701e-05	1.30028e-05	4.40446
a82a06b44b3c69a6ce96c61a4d9a77c9	k__Bacteria; p__Firmicutes; c__Clostridia; o__Clostridiales; f__Ruminococcaceae; g__Ruminococcus		3.67167e-05	5.29236e-05	2.05098e-05	2.5804		8.99522e-05	4.92235e-05	1.82742		2.64746e-05	0	INF
2a5740a5befb5a15470ce02dc109dbf3	k__Bacteria; p__Firmicutes; c__Clostridia; o__Clostridiales; f__Ruminococcaceae; g__Ruminococcus; s__		0.000195536	0.000239492	0.000151579	1.57998		8.41367e-05	0.000359691	0.233914		0.000350461	2.9278e-06	119.701
6b904e7733719715563601cc71d69bab	k__Bacteria; p__Firmicutes; c__Clostridia; o__Clostridiales; f__Ruminococcaceae; g__Ruminococcus; s__		7.18696e-05	0.000123742	1.99967e-05	6.18815		7.00239e-05	4.79921e-05	1.45907		0.000162113	0	INF
093d7847f33cda5d4783dbd3bf026a23	k__Bacteria; p__Firmicutes; c__Clostridia; o__Clostridiales; f__Ruminococcaceae; g__Ruminococcus; s__		3.28176e-05	2.55246e-05	4.01106e-05	0.636355		2.78577e-06	9.19891e-05	0.0302837		4.17665e-05	3.05446e-06	13.6739
83af309f031f918e296f080b663e8dbe	k__Bacteria; p__Firmicutes; c__Clostridia; o__Clostridiales; f__Ruminococcaceae; g__Ruminococcus; s__bromii		0.000105464	0.000151985	5.89437e-05	2.57847		0.000206328	0.000119388	1.72821		0.000113168	1.57692e-05	7.17651
f22d7276c7cff29f70dba472ec48076b	k__Bacteria; p__Firmicutes; c__Clostridia; o__Clostridiales; f__Ruminococcaceae; g__Ruminococcus; s__bromii		0.000150597	0.000179127	0.000122067	1.46745		0.000276092	0.000275949	1.00052		0.000109867	1.21517e-05	9.04131
10ad1fff4332a0f979c90aabc7c625b5	k__Bacteria; p__Firmicutes; c__Clostridia; o__Clostridiales; f__Veillonellaceae; g__Dialister; s__		0.00759763	0.00686187	0.0083334	0.823418		0.00909928	0.0113503	0.80168		0.00526371	0.00617849	0.851942
ad0140e97b44feba274a4dc4ac374781	k__Bacteria; p__Firmicutes; c__Clostridia; o__Clostridiales; f__Veillonellaceae; g__Dialister; s__		0.00330986	0.00329308	0.00332664	0.98991		0.00462065	0.00463921	0.996001		0.00234481	0.0023891	0.981461
422719f876e5ae8596172699b87e9e38	k__Bacteria; p__Firmicutes; c__Clostridia; o__Clostridiales; f__Veillonellaceae; g__Dialister; s__		0.000305376	0.000295617	0.000315136	0.93806		0.0004751	0.000609288	0.779763		0.000167414	0.000105027	1.594
9aef1bece895c5068c03086744d4352f	k__Bacteria; p__Firmicutes; c__Clostridia; o__Clostridiales; f__Veillonellaceae; g__Dialister; s__		0.00129447	0.000568965	0.00201997	0.28167		0.000980725	0.00139512	0.702966		0.00027485	0.00246628	0.111443
05f836c7ab371be259683ce33a93b8c6	k__Bacteria; p__Firmicutes; c__Clostridia; o__Clostridiales; f__Veillonellaceae; g__Dialister; s__		9.62557e-05	0.000120568	7.19436e-05	1.67586		0	1.95605e-06	0		0.000206688	0.000121935	1.69507
4763a84e28a259480c68eb20fae1789d	k__Bacteria; p__Firmicutes; c__Clostridia; o__Clostridiales; f__Veillonellaceae; g__Dialister; s__		0.000186941	0.000144464	0.000229417	0.629699		5.65597e-05	0.000108599	0.520814		0.000207253	0.000315716	0.656452
f68d9b7a447905f340b84e1f3328bbd4	k__Bacteria; p__Firmicutes; c__Clostridia; o__Clostridiales; f__Veillonellaceae; g__Megamonas; s__		4.31111e-05	5.85309e-05	2.76913e-05	2.11369		1.21838e-05	2.68423e-05	0.453904		9.16359e-05	2.82978e-05	3.23827
c80b3d1adcf8ab54b1b218f44967ca20	k__Bacteria; p__Firmicutes; c__Clostridia; o__Clostridiales; f__Veillonellaceae; g__Megamonas; s__		0.000135447	6.05152e-05	0.000210379	0.287649		2.16067e-05	0	#DIV/0!		8.8307e-05	0.00036065	0.244855
70d1622fbb37b1a7de863284fb83e241	k__Bacteria; p__Firmicutes; c__Clostridia; o__Clostridiales; f__Veillonellaceae; g__Megasphaera; s__		0.000284552	0.000260176	0.000308929	0.842187		0.000557349	0.00064771	0.860493		4.79088e-05	6.69424e-05	0.715672
cb4b2fbb9195bd36b723b192b08f7a33	k__Bacteria; p__Firmicutes; c__Clostridia; o__Clostridiales; f__Veillonellaceae; g__Megasphaera; s__		5.16902e-05	6.75282e-05	3.58522e-05	1.88351		2.25335e-05	1.86705e-05	1.2069		9.96673e-05	4.81249e-05	2.07101
dfbc0bf32634881a60d90da9d6dd53bc	k__Bacteria; p__Firmicutes; c__Clostridia; o__Clostridiales; f__Veillonellaceae; g__Megasphaera; s__		5.24216e-05	2.09086e-05	8.39345e-05	0.249106		2.77896e-05	6.95148e-05	0.399765		1.59936e-05	9.42344e-05	0.169721
7674477baaf7c8b400d9e942f4cb53cc	k__Bacteria; p__Firmicutes; c__Clostridia; o__Clostridiales; f__Veillonellaceae; g__Megasphaera; s__		2.98008e-05	3.3685e-05	2.59166e-05	1.29975		3.37819e-05	3.76623e-05	0.896968		3.36158e-05	1.75268e-05	1.91797
6097c1628dbe4a5b21a6fd053612a412	k__Bacteria; p__Firmicutes; c__Clostridia; o__Clostridiales; f__Veillonellaceae; g__Megasphaera; s__		2.66952e-05	1.91455e-05	3.42448e-05	0.559078		2.14548e-05	2.32346e-05	0.923395		1.74961e-05	4.21092e-05	0.415493
d0718a9dfcc3583638388210172d47af	k__Bacteria; p__Firmicutes; c__Clostridia; o__Clostridiales; f__Veillonellaceae; g__Megasphaera; s__		0.000221845	0.000210807	0.000232884	0.905202		1.94483e-05	1.26659e-05	1.53549		0.000347492	0.000390182	0.890588
e4d5000b5ad5d9dc191083c510695d25	k__Bacteria; p__Firmicutes; c__Clostridia; o__Clostridiales; f__Veillonellaceae; g__Schwartzia; s__		0.000147097	0.000159678	0.000134516	1.18706		5.23532e-05	2.76387e-05	1.8942		0.000236339	0.000210856	1.12085
afcbe81e3a4b06915a1dde15b1ea1ecd	k__Bacteria; p__Firmicutes; c__Clostridia; o__Clostridiales; f__Veillonellaceae; g__Schwartzia; s__		0.000261115	0.000350165	0.000172064	2.03509		0.000797892	0.000337965	2.36088		3.03606e-05	5.3564e-05	0.566809
cc49525180d1fdabacc2d4768c7ff34f	k__Bacteria; p__Firmicutes; c__Clostridia; o__Clostridiales; f__Veillonellaceae; g__Schwartzia; s__		2.81235e-05	3.16334e-05	2.46136e-05	1.2852		5.81912e-05	2.68981e-05	2.1634		1.26635e-05	2.29819e-05	0.55102
2e5c86d4bd35799fcad98f8f894f4043	k__Bacteria; p__Firmicutes; c__Clostridia; o__Clostridiales; f__Veillonellaceae; g__Schwartzia; s__		2.43339e-05	2.96642e-05	1.90037e-05	1.56097		3.32661e-05	2.14566e-05	1.55039		2.70913e-05	1.72516e-05	1.57037
17826e601809e8107b2a50dc2c818085	k__Bacteria; p__Firmicutes; c__Clostridia; o__Clostridiales; f__Veillonellaceae; g__Selenomonas		0.000167296	0.000138768	0.000195823	0.708638		6.8348e-06	0	#DIV/0!		0.000233006	0.000335697	0.694095
cea4951507dbbada52dbfde55107b06f	k__Bacteria; p__Firmicutes; c__Clostridia; o__Clostridiales; f__Veillonellaceae; g__Selenomonas; s__		0.000451959	0.000364426	0.000539492	0.675499		4.49787e-05	0	#DIV/0!		0.000592603	0.000924843	0.64076
8280f127e150f10f29e00235a54bc9f3	k__Bacteria; p__Firmicutes; c__Clostridia; o__Clostridiales; f__Veillonellaceae; g__Selenomonas; s__		0.000945044	0.00115299	0.000737095	1.56424		0.00134251	0.000364938	3.67872		0.00101763	0.00100292	1.01466
d80aa06ab0d5080c492fee175b079c22	k__Bacteria; p__Firmicutes; c__Clostridia; o__Clostridiales; f__Veillonellaceae; g__Selenomonas; s__		0.00357745	0.00509294	0.00206196	2.46995		0.00433201	0.00160949	2.69154		0.00563647	0.00238515	2.36315
01615ade77537e36579c7dac49eb4e0f	k__Bacteria; p__Firmicutes; c__Clostridia; o__Clostridiales; f__Veillonellaceae; g__Selenomonas; s__		3.84577e-05	2.89354e-05	4.79801e-05	0.60307		1.84947e-05	5.23281e-05	0.353437		3.6393e-05	4.48743e-05	0.810998
30ae5136ed8b451c3f9e31778429ef51	k__Bacteria; p__Firmicutes; c__Clostridia; o__Clostridiales; f__Veillonellaceae; g__Selenomonas; s__		0.00093776	0.00110944	0.000766077	1.44821		0.00117233	0.00121882	0.961853		0.00106452	0.000442687	2.40469
cc8164e5f7e0b48948f7af2084ef6fe1	k__Bacteria; p__Firmicutes; c__Clostridia; o__Clostridiales; f__Veillonellaceae; g__Selenomonas; s__		0.000405761	0.000477188	0.000334333	1.42728		0.000829483	0.000512394	1.61884		0.00022555	0.000207147	1.08884
8dc2e8910bcc5f7df2d27cb4532b3fd9	k__Bacteria; p__Firmicutes; c__Clostridia; o__Clostridiales; f__Veillonellaceae; g__Selenomonas; s__		0.000110776	0.00010093	0.000120623	0.836744		0.000111935	0.000154762	0.723274		9.30695e-05	9.62372e-05	0.967084
5e5f0e7b50996cdbb7c3c4bef2b313a3	k__Bacteria; p__Firmicutes; c__Clostridia; o__Clostridiales; f__Veillonellaceae; g__Selenomonas; s__		0.000100302	9.17073e-05	0.000108896	0.842154		5.98569e-05	5.36674e-05	1.11533		0.000114458	0.000148345	0.771562
f10423fbcd5a5ab4f61bd21222302916	k__Bacteria; p__Firmicutes; c__Clostridia; o__Clostridiales; f__Veillonellaceae; g__Selenomonas; s__		0.000158769	0.000208665	0.000108872	1.91661		0.000421087	0.000214429	1.96376		5.6935e-05	3.34739e-05	1.70088
57f47f149d470dd54aa202ff6e33eb05	k__Bacteria; p__Firmicutes; c__Clostridia; o__Clostridiales; f__Veillonellaceae; g__Selenomonas; s__		0.00017305	0.000185322	0.000160778	1.15266		0.000135457	0.000103397	1.31007		0.000220941	0.000201765	1.09504
8b7842ec78d566404ff7c01fc372daa5	k__Bacteria; p__Firmicutes; c__Clostridia; o__Clostridiales; f__Veillonellaceae; g__Selenomonas; s__		0.000197043	0.000238158	0.000155929	1.52735		0.000566882	0.000363911	1.55775		3.35487e-06	7.36962e-06	0.45523
f2f5c60e5793af5eb1b8ee11b6bfe954	k__Bacteria; p__Firmicutes; c__Clostridia; o__Clostridiales; f__Veillonellaceae; g__Selenomonas; s__		0.000229608	0.000287055	0.00017216	1.66738		0.000678748	0.000413184	1.64272		7.27537e-06	0	INF
66368f4fc153f37b0d6122bac0b3ed80	k__Bacteria; p__Firmicutes; c__Clostridia; o__Clostridiales; f__Veillonellaceae; g__Selenomonas; s__		0.000528574	0.000800233	0.000256914	3.11479		0.000704328	0.000180295	3.90652		0.000868737	0.000311642	2.78761
b8427a77ba3e690b37e77f21bcc42ebf	k__Bacteria; p__Firmicutes; c__Clostridia; o__Clostridiales; f__Veillonellaceae; g__Selenomonas; s__		0.000758357	0.00113962	0.000377091	3.02214		0.000760399	0.000305925	2.48557		0.0014105	0.000427924	3.29614
575dfe8f14a46de047565ebc64f32f77	k__Bacteria; p__Firmicutes; c__Clostridia; o__Clostridiales; f__Veillonellaceae; g__Selenomonas; s__		0.000517271	0.000757539	0.000277003	2.73477		0	6.76674e-06	0		0.00129864	0.000470028	2.7629
b0c9d617b62e82621142fe64ea507ffd	k__Bacteria; p__Firmicutes; c__Clostridia; o__Clostridiales; f__Veillonellaceae; g__Selenomonas; s__		0.000274085	0.000299694	0.000248476	1.20613		0.000399204	0.000207173	1.92691		0.000228616	0.000277978	0.822426
928d2666948d4799c7619219c857dd1e	k__Bacteria; p__Firmicutes; c__Clostridia; o__Clostridiales; f__Veillonellaceae; g__Selenomonas; s__		6.13073e-05	6.85646e-05	5.40501e-05	1.26854		5.86081e-05	7.58987e-06	7.72188		7.56764e-05	8.72359e-05	0.867491
f3978984be6d31e13744e368e73ebad8	k__Bacteria; p__Firmicutes; c__Clostridia; o__Clostridiales; f__Veillonellaceae; g__Selenomonas; s__		0.000149733	0.000126469	0.000172997	0.73105		2.84057e-05	8.95515e-05	0.3172		0.000196515	0.000232601	0.84486
f97456a085caed3142b1f116a201a19f	k__Bacteria; p__Firmicutes; c__Clostridia; o__Clostridiales; f__Veillonellaceae; g__Selenomonas; s__		6.32823e-05	7.26244e-05	5.39403e-05	1.34639		4.25975e-05	1.1076e-05	3.84593		9.40721e-05	8.45576e-05	1.11252
3d2d526099af8ca6aa272fc7caf147ee	k__Bacteria; p__Firmicutes; c__Clostridia; o__Clostridiales; f__Veillonellaceae; g__Selenomonas; s__		0.00083118	0.000732977	0.000929384	0.78867		0.00109017	0.000586298	1.85942		0.000477836	0.00117444	0.406861
0210c945c96ff8d58ad796788aee0e30	k__Bacteria; p__Firmicutes; c__Clostridia; o__Clostridiales; f__Veillonellaceae; g__Selenomonas; s__		0.000276682	0.000338799	0.000214566	1.579		0.000332811	0.000329347	1.01052		0.000343076	0.000132579	2.58772
c76ede4cdddbaf850b951af21666db62	k__Bacteria; p__Firmicutes; c__Clostridia; o__Clostridiales; f__Veillonellaceae; g__Selenomonas; s__		0.000192604	0.000188381	0.000196826	0.957089		4.00678e-05	3.44006e-05	1.16474		0.000294318	0.000312845	0.94078
0e6adaee84d5697a7df35d8c23afa3c6	k__Bacteria; p__Firmicutes; c__Clostridia; o__Clostridiales; f__Veillonellaceae; g__Selenomonas; s__		0.000120411	0.000122757	0.000118065	1.03974		0.000256015	0.000192736	1.32832		2.75726e-05	6.47276e-05	0.425978
8bde28e6fb4e360079986e7d90f08ee2	k__Bacteria; p__Firmicutes; c__Clostridia; o__Clostridiales; f__Veillonellaceae; g__Selenomonas; s__		0.000420807	0.00054323	0.000298384	1.82057		0.00114452	0.000580753	1.97075		0.000113736	9.66917e-05	1.17628
3ac770be9e33874824a6996bc8478df8	k__Bacteria; p__Firmicutes; c__Clostridia; o__Clostridiales; f__Veillonellaceae; g__Selenomonas; s__		0.000173607	0.000229307	0.000117907	1.94481		0.000357917	0.000151143	2.36808		0.000137443	9.41677e-05	1.45955
3a10e184d40f8ddc004c2bc6cd9c4dda	k__Bacteria; p__Firmicutes; c__Clostridia; o__Clostridiales; f__Veillonellaceae; g__Selenomonas; s__		0.000150482	0.000204928	9.60368e-05	2.13385		0.000372045	0.000161803	2.29937		8.55579e-05	4.90609e-05	1.74391
ba1ec526efddeab43475680ebe4ff658	k__Bacteria; p__Firmicutes; c__Clostridia; o__Clostridiales; f__Veillonellaceae; g__Veillonella		0.000350637	0.000336456	0.000364818	0.922257		0.000215714	0.000408576	0.527965		0.000422701	0.000333563	1.26723
00ea5b1ebd4edfd292b9ab1e22636e64	k__Bacteria; p__Firmicutes; c__Clostridia; o__Clostridiales; f__Veillonellaceae; g__Veillonella		0.00127423	0.00119931	0.00134914	0.888939		0.000537256	0.000685277	0.783999		0.0016722	0.00182334	0.917111
cad04f02a8fa573d567c2dc4e107d329	k__Bacteria; p__Firmicutes; c__Clostridia; o__Clostridiales; f__Veillonellaceae; g__Veillonella		9.17671e-05	0.000175475	8.05903e-06	21.7737		0.000152105	3.97844e-06	38.2323		0.000192168	1.09737e-05	17.5117
c2a1a8c4c369b7c0f67ef62bbcfca491	k__Bacteria; p__Firmicutes; c__Clostridia; o__Clostridiales; f__Veillonellaceae; g__Veillonella; s__		0.00314562	0.00198084	0.0043104	0.459549		0.00211023	0.00871001	0.242276		0.00188842	0.00116782	1.61705
fc2a79b368d914226e65814d746302a7	k__Bacteria; p__Firmicutes; c__Clostridia; o__Clostridiales; f__Veillonellaceae; g__Veillonella; s__		0.00109877	0.000672234	0.0015253	0.440723		0.000545726	0.000585252	0.932463		0.000762597	0.00219676	0.347146
28f6725fd27d82c88d036b99af9e7351	k__Bacteria; p__Firmicutes; c__Clostridia; o__Clostridiales; f__Veillonellaceae; g__Veillonella; s__dispar		0.00376927	0.00391655	0.00362198	1.08133		0.0019298	0.00191719	1.00658		0.00533565	0.0048397	1.10248
980f65f6f0a7611db7d915b6051cec37	k__Bacteria; p__Firmicutes; c__Clostridia; o__Clostridiales; f__Veillonellaceae; g__Veillonella; s__dispar		0.00205532	0.00193544	0.00217521	0.889773		0.000496471	0.00117201	0.423607		0.00296328	0.00289178	1.02473
0b0a4bdddb823efeb9984bf862fe81f8	k__Bacteria; p__Firmicutes; c__Clostridia; o__Clostridiales; f__Veillonellaceae; g__Veillonella; s__dispar		0.0012633	0.00146598	0.00106062	1.38219		0.00167548	0.000485131	3.45366		0.00131633	0.00147169	0.89444
084b6c35bad43bbf159117d1804122a7	k__Bacteria; p__Firmicutes; c__Clostridia; o__Clostridiales; f__Veillonellaceae; g__Veillonella; s__dispar		0.00439215	0.00310584	0.00567846	0.546951		0.00556984	0.00640908	0.869054		0.00134585	0.0051566	0.260996
4edf08678027d1fa0b6c1d177caf562c	k__Bacteria; p__Firmicutes; c__Clostridia; o__Clostridiales; f__Veillonellaceae; g__Veillonella; s__dispar		0.000228983	0.000180663	0.000277304	0.651499		0.000336028	0.000514775	0.652767		6.96883e-05	0.000107682	0.647169
100e42177aef80a479069abee89e4183	k__Bacteria; p__Firmicutes; c__Clostridia; o__Clostridiales; f__Veillonellaceae; g__Veillonella; s__parvula		0.000174015	0.000115	0.000233031	0.493497		4.46868e-05	2.75785e-05	1.62035		0.000165224	0.000379782	0.435048
0e86d47168e5c995f8990779c9c5b51a	k__Bacteria; p__Firmicutes; c__Clostridia; o__Clostridiales; f__Veillonellaceae; g__Veillonella; s__parvula		0.000273741	0.000227723	0.00031976	0.712167		0.000221323	0.000178448	1.24027		0.000232294	0.000420697	0.552164
7b6f64284d1a5ae071d2f3aa699bd872	k__Bacteria; p__Firmicutes; c__Clostridia; o__Clostridiales; f__Veillonellaceae; g__Veillonella; s__parvula		5.31087e-05	6.95332e-05	3.66842e-05	1.89546		0.000158162	8.68256e-05	1.82161		6.22662e-06	8.68855e-07	7.16646
90a4d3b9ddea5d1bee651e5454f44f09	k__Bacteria; p__Firmicutes; c__Clostridia; o__Clostridiales; f__Veillonellaceae; g__Veillonella; s__parvula		0.00017659	0.000127703	0.000225477	0.56637		0.000233614	0.000483863	0.48281		5.20532e-05	4.0916e-05	1.2722
14a819c0324b34ccd700e2332054e1ce	k__Bacteria; p__Firmicutes; c__Clostridia; o__Clostridiales; f__Veillonellaceae; g__Veillonella; s__parvula		8.28431e-05	0.000132446	3.32401e-05	3.98453		4.11152e-05	1.67062e-05	2.46107		0.000197682	4.505e-05	4.38806
924b48cf897bb4394fda7e027a079c54	k__Bacteria; p__Firmicutes; c__Erysipelotrichi; o__Erysipelotrichales; f__Erysipelotrichaceae; g__; s__		0.000108623	0.000129454	8.77915e-05	1.47456		0.000193479	0.000196281	0.985723		8.37213e-05	1.02987e-05	8.12931
389fbcd230e513db0374cd11bb83221a	k__Bacteria; p__Firmicutes; c__Erysipelotrichi; o__Erysipelotrichales; f__Erysipelotrichaceae; g__Allobaculum; s__		0.000218568	9.16975e-05	0.000345439	0.265452		5.23637e-05	0.000513843	0.101906		0.000119793	0.00022515	0.532059
3d6e174629ee1facafc8ba023007955d	k__Bacteria; p__Firmicutes; c__Erysipelotrichi; o__Erysipelotrichales; f__Erysipelotrichaceae; g__Asteroleplasma; s__anaerobium		0.000236327	0.000115212	0.000357443	0.322322		8.05471e-05	0.000463777	0.173676		0.000139972	0.00028149	0.497255
d364f6eeac833071c300071b3e1492b7	k__Bacteria; p__Firmicutes; c__Erysipelotrichi; o__Erysipelotrichales; f__Erysipelotrichaceae; g__Bulleidia; s__		0.000113797	0.000168481	5.91134e-05	2.85014		0.000122555	4.268e-05	2.87148		0.000201286	7.08515e-05	2.84096
8007a508bd1bff1dc02ada8b7da1fa20	k__Bacteria; p__Firmicutes; c__Erysipelotrichi; o__Erysipelotrichales; f__Erysipelotrichaceae; g__Bulleidia; s__moorei		0.00160785	0.00180901	0.0014067	1.286		0.00223264	0.00157166	1.42056		0.00150641	0.00128887	1.16879
bbd88e11fff3c142f9c38c66cc1e8a47	k__Bacteria; p__Firmicutes; c__Erysipelotrichi; o__Erysipelotrichales; f__Erysipelotrichaceae; g__Bulleidia; s__moorei		0.00190318	0.0018804	0.00192595	0.976352		0.00192641	0.00193493	0.995599		0.00184754	0.00191953	0.962495
590d75092d44fd26ba6bd7b2fce25a4e	k__Bacteria; p__Firmicutes; c__Erysipelotrichi; o__Erysipelotrichales; f__Erysipelotrichaceae; g__Sharpea; s__		9.42834e-05	8.5475e-05	0.000103092	0.829115		9.26245e-05	0.000103125	0.898181		8.03682e-05	0.000103068	0.779756
e73c0fa69ad4221f822e2e5dcb920e76	k__Bacteria; p__Fusobacteria; c__Fusobacteriia; o__Fusobacteriales; f__Fusobacteriaceae; g__Fusobacterium; s__		0.0102167	0.00843881	0.0119946	0.703551		0.00268944	0.00202486	1.32821		0.0125455	0.0191158	0.656289
bcacfdff02909d42a9b5d194ec5beb47	k__Bacteria; p__Fusobacteria; c__Fusobacteriia; o__Fusobacteriales; f__Fusobacteriaceae; g__Fusobacterium; s__		0.00710982	0.00793207	0.00628758	1.26155		0.00717492	0.00497768	1.44142		0.00847289	0.00722322	1.17301
7e49f79fb86c444a4b9d902f9783495b	k__Bacteria; p__Fusobacteria; c__Fusobacteriia; o__Fusobacteriales; f__Fusobacteriaceae; g__Fusobacterium; s__		0.00334313	0.00351093	0.00317534	1.10569		7.96961e-06	8.99785e-05	0.0885724		0.00601304	0.00537917	1.11784
11728a4ca15970e7fff42df24127efe7	k__Bacteria; p__Fusobacteria; c__Fusobacteriia; o__Fusobacteriales; f__Fusobacteriaceae; g__Fusobacterium; s__		0.00754754	0.00790887	0.00718621	1.10056		0.00539118	0.00412796	1.30601		0.00970722	0.00937067	1.03592
41367994460d78ca2656319b47fb64bc	k__Bacteria; p__Fusobacteria; c__Fusobacteriia; o__Fusobacteriales; f__Fusobacteriaceae; g__Fusobacterium; s__		0.000204872	9.56741e-05	0.00031407	0.304627		9.28591e-07	0.000203854	0.00455517		0.00016335	0.000392795	0.415865
468a895df196aa4476f1daea3488943a	k__Bacteria; p__Fusobacteria; c__Fusobacteriia; o__Fusobacteriales; f__Fusobacteriaceae; g__Fusobacterium; s__		0.0207194	0.0195685	0.0218704	0.894747		0.0247809	0.0267699	0.925699		0.0158453	0.0183707	0.862531
f7aed788141ef1ce7a74169935136114	k__Bacteria; p__Fusobacteria; c__Fusobacteriia; o__Fusobacteriales; f__Fusobacteriaceae; g__Fusobacterium; s__		0.00740895	0.00819487	0.00662304	1.23733		0.0131433	0.00916136	1.43464		0.00466029	0.00480995	0.968886
318504d6268f2d6674aa0d9861c9fbb9	k__Bacteria; p__Fusobacteria; c__Fusobacteriia; o__Fusobacteriales; f__Fusobacteriaceae; g__Fusobacterium; s__		0.00727817	0.00577103	0.00878531	0.656895		0.00397112	0.00623339	0.637072		0.00705667	0.0106081	0.665215
47e9a9a80a4e671ae523b7130866a68a	k__Bacteria; p__Fusobacteria; c__Fusobacteriia; o__Fusobacteriales; f__Fusobacteriaceae; g__Fusobacterium; s__		0.0079451	0.010346	0.00554418	1.8661		0.0111275	0.00394159	2.82311		0.0097878	0.0066889	1.46329
7cc3dabfdd95e529b56575403f6dbceb	k__Bacteria; p__Fusobacteria; c__Fusobacteriia; o__Fusobacteriales; f__Fusobacteriaceae; g__Fusobacterium; s__		0.000290356	0.000219299	0.000361413	0.606781		0.000526317	0.000856793	0.614287		0	7.5706e-06	0
bf0b35125fbb60d017c2a9f374777c16	k__Bacteria; p__Fusobacteria; c__Fusobacteriia; o__Fusobacteriales; f__Fusobacteriaceae; g__Fusobacterium; s__		0.00476667	0.00445691	0.00507644	0.87796		0.00593152	0.00548546	1.08132		0.00340362	0.00478428	0.711417
cd330b6d12ca066256442ee4f6f39a32	k__Bacteria; p__Fusobacteria; c__Fusobacteriia; o__Fusobacteriales; f__Fusobacteriaceae; g__Fusobacterium; s__		0.000266047	0.000331696	0.000200397	1.6552		0.00066654	0.000440778	1.51219		9.25223e-05	2.86966e-05	3.22416
c63e3d55e0fa02a8e3e2ad2721943792	k__Bacteria; p__Fusobacteria; c__Fusobacteriia; o__Fusobacteriales; f__Fusobacteriaceae; g__Fusobacterium; s__		0.00349325	0.00394425	0.00304225	1.29649		0.000856739	0.000120263	7.12386		0.00614962	0.00512939	1.1989
dbc61bc05d593e44aa860abe6c40211b	k__Bacteria; p__Fusobacteria; c__Fusobacteriia; o__Fusobacteriales; f__Fusobacteriaceae; g__Fusobacterium; s__		0.00360021	0.00384766	0.00335275	1.14761		7.50532e-06	6.13893e-05	0.122258		0.00659062	0.00570373	1.15549
0ca76bf17d2338d93ee181d9ab27ce7e	k__Bacteria; p__Fusobacteria; c__Fusobacteriia; o__Fusobacteriales; f__Fusobacteriaceae; g__Fusobacterium; s__		0.000140882	0.000260425	2.134e-05	12.2036		1.30318e-05	5.61544e-06	2.32072		0.000437134	3.25719e-05	13.4206
1dacd1b884278fd7a60e4f35001aefdf	k__Bacteria; p__Fusobacteria; c__Fusobacteriia; o__Fusobacteriales; f__Fusobacteriaceae; g__Fusobacterium; s__		0.00094711	0.000795144	0.00109908	0.723465		0.000424282	0.000939838	0.451442		0.00106004	0.00121282	0.874034
e9884e6e7cf829b8dc81e85388e09d79	k__Bacteria; p__Fusobacteria; c__Fusobacteriia; o__Fusobacteriales; f__Fusobacteriaceae; g__Fusobacterium; s__		0.000176477	0.000176727	0.000176227	1.00284		4.65499e-05	0	#DIV/0!		0.000269711	0.000302103	0.892779
b5ad19ed128ea523e025811bd7312504	k__Bacteria; p__Fusobacteria; c__Fusobacteriia; o__Fusobacteriales; f__Fusobacteriaceae; g__Fusobacterium; s__		0.00168724	0.00189506	0.00147941	1.28096		0.00435587	0.00352473	1.2358		0.000137336	1.84717e-05	7.43496
afd44fd7be8f2da4394b71c4e735421c	k__Bacteria; p__Fusobacteria; c__Fusobacteriia; o__Fusobacteriales; f__Fusobacteriaceae; g__Psychrilyobacter; s__		4.48095e-05	2.97732e-05	5.98459e-05	0.497498		2.01193e-05	0.000108043	0.186216		3.66688e-05	2.54197e-05	1.44254
29e7750856f2459d35057bd90ce1e29c	k__Bacteria; p__Fusobacteria; c__Fusobacteriia; o__Fusobacteriales; f__Leptotrichiaceae; g__; s__		0.000473608	0.000381226	0.00056599	0.673555		0.000302279	0.000493377	0.612675		0.000437616	0.000617857	0.708281
795ff554f016571a15a90d104610179c	k__Bacteria; p__Fusobacteria; c__Fusobacteriia; o__Fusobacteriales; f__Leptotrichiaceae; g__; s__		6.88456e-05	4.80725e-05	8.96186e-05	0.536412		2.19672e-06	1.25894e-05	0.174489		8.08409e-05	0.000144639	0.558913
e3c224e148980246988888a3bddbbb22	k__Bacteria; p__Fusobacteria; c__Fusobacteriia; o__Fusobacteriales; f__Leptotrichiaceae; g__; s__		0.000255472	0.000219862	0.000291082	0.755327		0.000227827	0.000359757	0.633282		0.000214173	0.000242029	0.884906
9517e37228cec7ad3535156e17592805	k__Bacteria; p__Fusobacteria; c__Fusobacteriia; o__Fusobacteriales; f__Leptotrichiaceae; g__; s__		0.000489335	0.000318872	0.000659798	0.483287		4.19845e-05	0.000679064	0.0618271		0.000516649	0.000646037	0.79972
78194b5425c7dcde3d92f7ab1a186f87	k__Bacteria; p__Fusobacteria; c__Fusobacteriia; o__Fusobacteriales; f__Leptotrichiaceae; g__; s__		7.55898e-05	4.44176e-05	0.000106762	0.416043		2.67112e-05	9.44806e-05	0.282716		5.7065e-05	0.000115534	0.493922
164390ce1392724ebbcee4b950c8001f	k__Bacteria; p__Fusobacteria; c__Fusobacteriia; o__Fusobacteriales; f__Leptotrichiaceae; g__; s__		0.000246205	0.000299265	0.000193146	1.54943		0.000648185	0.000258432	2.50815		5.0036e-05	0.000146513	0.341512
180fbe09588c3e6a66205ca5deaf4947	k__Bacteria; p__Fusobacteria; c__Fusobacteriia; o__Fusobacteriales; f__Leptotrichiaceae; g__Leptotrichia; s__		0.00204506	0.0031247	0.000965415	3.23663		0.00593817	0.00124743	4.76032		0.00111507	0.000763977	1.45956
dca03d82d52027f70008d7f757458ee8	k__Bacteria; p__Fusobacteria; c__Fusobacteriia; o__Fusobacteriales; f__Leptotrichiaceae; g__Leptotrichia; s__		0.00161648	0.00286708	0.000365874	7.83627		0.00188314	0.000702475	2.68072		0.0035699	0.000125444	28.4581
0778d0e8ee3ab90800b43439d1b1fdf5	k__Bacteria; p__Fusobacteria; c__Fusobacteriia; o__Fusobacteriales; f__Leptotrichiaceae; g__Leptotrichia; s__		0.00849513	0.00877114	0.00821912	1.06716		0.00725509	0.00371261	1.95418		0.00985403	0.0114381	0.861512
a6199792c22aaa223c6a6f043bfc6e76	k__Bacteria; p__Fusobacteria; c__Fusobacteriia; o__Fusobacteriales; f__Leptotrichiaceae; g__Leptotrichia; s__		0.000721308	0.00119944	0.000243179	4.93233		0.00149119	0.00011078	13.4608		0.000991045	0.000337749	2.93426
631463a42d25be50ea327cb6b6f82d37	k__Bacteria; p__Fusobacteria; c__Fusobacteriia; o__Fusobacteriales; f__Leptotrichiaceae; g__Leptotrichia; s__		7.03552e-05	4.70891e-05	9.36212e-05	0.502975		8.79757e-05	3.27616e-05	2.68533		1.78845e-05	0.000137092	0.130456
90254dab523c41930b2d1812de164ec8	k__Bacteria; p__Fusobacteria; c__Fusobacteriia; o__Fusobacteriales; f__Leptotrichiaceae; g__Leptotrichia; s__		0.000175101	0.000108795	0.000241407	0.45067		0.000152234	0.000107305	1.41871		7.77669e-05	0.000337194	0.230629
43ed296092847f8f1a302f68469e92ec	k__Bacteria; p__Fusobacteria; c__Fusobacteriia; o__Fusobacteriales; f__Leptotrichiaceae; g__Leptotrichia; s__		0.000537329	0.000845758	0.000228901	3.69487		4.89216e-05	6.14231e-05	0.796468		0.00141493	0.000348527	4.05973
526b5195f756eb5bb468b5c890930124	k__Bacteria; p__Fusobacteria; c__Fusobacteriia; o__Fusobacteriales; f__Leptotrichiaceae; g__Leptotrichia; s__		0.000142211	0.000148975	0.000135446	1.09989		9.39235e-05	7.37931e-05	1.2728		0.000188298	0.000179483	1.04911
41bc62de7dfe02f08fd47befb405977e	k__Bacteria; p__Fusobacteria; c__Fusobacteriia; o__Fusobacteriales; f__Leptotrichiaceae; g__Leptotrichia; s__		0.00122778	0.00195812	0.000497442	3.93638		0.00428237	0.000837766	5.11165		0.00029794	0.000254353	1.17136
8a1600c2be453eace9e2dfe0770517a8	k__Bacteria; p__Fusobacteria; c__Fusobacteriia; o__Fusobacteriales; f__Leptotrichiaceae; g__Leptotrichia; s__		0.00130652	0.000932686	0.00168035	0.555053		0.000578361	0.000456441	1.26711		0.00118577	0.00255458	0.464177
b193a839a683c4ede8cd25a034c7137b	k__Bacteria; p__Fusobacteria; c__Fusobacteriia; o__Fusobacteriales; f__Leptotrichiaceae; g__Leptotrichia; s__		0.0032831	0.00370393	0.00286227	1.29405		0.00451434	0.00494205	0.913455		0.00312507	0.00137672	2.26994
6f6710a5bd22cb21cd573f882d17587c	k__Bacteria; p__Fusobacteria; c__Fusobacteriia; o__Fusobacteriales; f__Leptotrichiaceae; g__Leptotrichia; s__		0.00315889	0.00479263	0.00152515	3.14239		0.00253543	0.000192447	13.1747		0.00640491	0.00247709	2.58566
4dde0bd0042d31866b27849ea8b369f3	k__Bacteria; p__Fusobacteria; c__Fusobacteriia; o__Fusobacteriales; f__Leptotrichiaceae; g__Leptotrichia; s__		0.00315228	0.0048214	0.00148316	3.25076		0.00331189	0.000155908	21.2426		0.00589962	0.0024312	2.42663
7ecb0f68f7a7aa03b6edb81a63255c2f	k__Bacteria; p__Fusobacteria; c__Fusobacteriia; o__Fusobacteriales; f__Leptotrichiaceae; g__Leptotrichia; s__		6.41443e-05	8.00537e-05	4.82348e-05	1.65967		9.98172e-05	4.93388e-05	2.0231		6.5937e-05	4.74463e-05	1.38972
8ca0f1209f8afa64241fe44460f78b90	k__Bacteria; p__Fusobacteria; c__Fusobacteriia; o__Fusobacteriales; f__Leptotrichiaceae; g__Leptotrichia; s__		0.000245304	0.000218832	0.000271776	0.80519		4.95149e-05	8.63969e-05	0.57311		0.000339772	0.00040419	0.840624
4b5ee27d4d1b382ad631dc43d3d14f9f	k__Bacteria; p__Fusobacteria; c__Fusobacteriia; o__Fusobacteriales; f__Leptotrichiaceae; g__Leptotrichia; s__		0.000131333	4.42283e-05	0.000218437	0.202476		0	5.49934e-06	0		7.582e-05	0.000370536	0.204623
fe3d2bc6a096837aee5bbb2b5702cc3c	k__Bacteria; p__Fusobacteria; c__Fusobacteriia; o__Fusobacteriales; f__Leptotrichiaceae; g__Leptotrichia; s__		6.38124e-05	3.31164e-05	9.45085e-05	0.350407		2.60993e-05	7.96547e-05	0.327655		3.81287e-05	0.000105118	0.362721
16ee5b8fbff3158995928174bc6a843e	k__Bacteria; p__Fusobacteria; c__Fusobacteriia; o__Fusobacteriales; f__Leptotrichiaceae; g__Leptotrichia; s__		0.000115456	0.000142145	8.87659e-05	1.60135		0.000226639	5.84423e-05	3.878		8.17923e-05	0.000110426	0.740701
ab90702c83aab2ae96bc5f4abecd377d	k__Bacteria; p__Fusobacteria; c__Fusobacteriia; o__Fusobacteriales; f__Leptotrichiaceae; g__Leptotrichia; s__		0.000477363	0.000597453	0.000357273	1.67226		0.00143389	0.000855739	1.67561		0	1.22635e-06	0
3b667e0cca67bd46f6010f7545c79951	k__Bacteria; p__Fusobacteria; c__Fusobacteriia; o__Fusobacteriales; f__Leptotrichiaceae; g__Leptotrichia; s__		0.000318373	0.000417111	0.000219634	1.89912		0.000884081	0.000440722	2.00598		8.3561e-05	6.17147e-05	1.35399
88f94a3d208b9e188a7ac478b6f0f336	k__Bacteria; p__Fusobacteria; c__Fusobacteriia; o__Fusobacteriales; f__Leptotrichiaceae; g__Leptotrichia; s__		6.06417e-05	0.000109204	1.20791e-05	9.04073		0.000136234	1.56511e-05	8.70444		8.98974e-05	9.52774e-06	9.43532
03ae5697e6e063b039bb2aa1394f83c9	k__Bacteria; p__Fusobacteria; c__Fusobacteriia; o__Fusobacteriales; f__Leptotrichiaceae; g__Leptotrichia; s__		0.000528696	0.000557331	0.000500061	1.11453		0.0012203	0.00111513	1.09432		8.37795e-05	6.07283e-05	1.37958
993ddf1304140c9803531a1433438b3d	k__Bacteria; p__Fusobacteria; c__Fusobacteriia; o__Fusobacteriales; f__Leptotrichiaceae; g__Leptotrichia; s__		0.00183591	0.00260812	0.0010637	2.45193		0.00537137	0.00151602	3.54308		0.000634372	0.000740619	0.856543
3570b832b6ece5cd873d8c33be7d52bd	k__Bacteria; p__Fusobacteria; c__Fusobacteriia; o__Fusobacteriales; f__Leptotrichiaceae; g__Leptotrichia; s__		0.00253926	0.00309592	0.0019826	1.56154		0.0037284	0.00132755	2.80848		0.00264415	0.0024505	1.07902
be5d86069f63cf095f5160794b3239b0	k__Bacteria; p__Fusobacteria; c__Fusobacteriia; o__Fusobacteriales; f__Leptotrichiaceae; g__Leptotrichia; s__		0.000234872	0.000259543	0.0002102	1.23474		0.0002156	0.000203684	1.0585		0.00029093	0.000214855	1.35408
b8fb9a9b17e7c4d9c54853facf6f3fcd	k__Bacteria; p__Fusobacteria; c__Fusobacteriia; o__Fusobacteriales; f__Leptotrichiaceae; g__Leptotrichia; s__		0.000110801	0.000107561	0.00011404	0.943186		0.000178731	2.20863e-05	8.09236		5.67262e-05	0.000179722	0.315633
2769ae1fc7d6e677d889ce7e55f40f98	k__Bacteria; p__Fusobacteria; c__Fusobacteriia; o__Fusobacteriales; f__Leptotrichiaceae; g__Leptotrichia; s__		5.81082e-05	7.56666e-05	4.05497e-05	1.86602		0.000124071	4.89749e-05	2.53336		4.1092e-05	3.45318e-05	1.18998
abd9e89bc7dcb381ad00199942608fd7	k__Bacteria; p__Fusobacteria; c__Fusobacteriia; o__Fusobacteriales; f__Leptotrichiaceae; g__Leptotrichia; s__		6.81962e-05	7.61645e-05	6.02279e-05	1.2646		0.000160446	9.08087e-05	1.76685		1.59636e-05	3.83845e-05	0.415888
9277b67339cccee373e1579829bb7f8c	k__Bacteria; p__Fusobacteria; c__Fusobacteriia; o__Fusobacteriales; f__Leptotrichiaceae; g__Leptotrichia; s__		0.00020626	0.000282962	0.000129557	2.18408		5.7464e-05	2.3626e-05	2.43224		0.000444033	0.000205222	2.16367
3e600ad373f2baebf17688ea8eacdf47	k__Bacteria; p__Fusobacteria; c__Fusobacteriia; o__Fusobacteriales; f__Leptotrichiaceae; g__Leptotrichia; s__		0.000184568	5.67738e-05	0.000312363	0.181756		6.41533e-05	6.37824e-05	1.00581		5.15027e-05	0.00048992	0.105125
33bd1b208803442d89578d0217033e77	k__Bacteria; p__Fusobacteria; c__Fusobacteriia; o__Fusobacteriales; f__Leptotrichiaceae; g__Leptotrichia; s__		0.000183747	0.000185755	0.00018174	1.02209		0.000136508	5.85964e-05	2.32963		0.000220931	0.000269699	0.819177
bdf04a89bf64aa12ed3f77a9e14c89f5	k__Bacteria; p__Fusobacteria; c__Fusobacteriia; o__Fusobacteriales; f__Leptotrichiaceae; g__Leptotrichia; s__		0.000374889	0.000215848	0.00053393	0.404262		5.00527e-06	2.47257e-06	2.02432		0.000366449	0.000913542	0.40113
e96c8d7b69028717d58b90bd25efb27f	k__Bacteria; p__Fusobacteria; c__Fusobacteriia; o__Fusobacteriales; f__Leptotrichiaceae; g__Leptotrichia; s__		0.000777751	0.000673504	0.000881998	0.763612		9.48587e-05	7.30655e-05	1.29827		0.00108682	0.00145981	0.744497
e3affd21a3ad6f8da26ecf24d53b4dc6	k__Bacteria; p__Fusobacteria; c__Fusobacteriia; o__Fusobacteriales; f__Leptotrichiaceae; g__Leptotrichia; s__		0.00013339	0.000163373	0.000103406	1.57991		0.000344154	0.000122074	2.81921		3.42435e-05	9.00718e-05	0.38018
a936ebd33307cbccc85c14185742f195	k__Bacteria; p__Fusobacteria; c__Fusobacteriia; o__Fusobacteriales; f__Leptotrichiaceae; g__Leptotrichia; s__		8.05736e-05	7.09768e-05	9.01703e-05	0.787142		8.28008e-05	7.85463e-05	1.05417		6.25312e-05	9.84732e-05	0.635007
48f446fbeed4ba2e74bc46d6800a73dc	k__Bacteria; p__Fusobacteria; c__Fusobacteriia; o__Fusobacteriales; f__Leptotrichiaceae; g__Leptotrichia; s__		5.55491e-05	5.79267e-05	5.31716e-05	1.08943		6.42481e-05	3.59915e-05	1.78509		5.34115e-05	6.5443e-05	0.816152
0aa70e522085610e01aca033361dc61f	k__Bacteria; p__Fusobacteria; c__Fusobacteriia; o__Fusobacteriales; f__Leptotrichiaceae; g__Leptotrichia; s__		0.000112086	0.000160654	6.35176e-05	2.52929		0	8.67854e-05	0		0.000275407	4.68977e-05	5.87252
46d7aa42b376537060a7077a8f3767f7	k__Bacteria; p__Fusobacteria; c__Fusobacteriia; o__Fusobacteriales; f__Leptotrichiaceae; g__Leptotrichia; s__		0.000158049	8.72835e-05	0.000228815	0.381459		8.19706e-07	1.61387e-05	0.0507912		0.000149043	0.000380727	0.391471
b70b1e02efbe618276dbacc569ef9ac0	k__Bacteria; p__Gemmatimonadetes; c__Gemm-5; o__; f__; g__; s__		5.00126e-05	3.07264e-05	6.92989e-05	0.443389		2.93255e-06	0.00015857	0.0184937		5.05791e-05	5.53347e-06	9.14057
524f86cf90d5e38bee976325e04f1eb3	k__Bacteria; p__Gemmatimonadetes; c__Gemmatimonadetes; o__; f__; g__; s__		6.56394e-05	7.63712e-05	5.49076e-05	1.3909		1.21351e-05	0.000109467	0.110856		0.000122254	1.59363e-05	7.67143
9bfff156513c1561b93ad50c202cfe98	k__Bacteria; p__Gemmatimonadetes; c__Gemmatimonadetes; o__; f__; g__; s__		8.88798e-05	5.46949e-05	0.000123065	0.44444		3.86885e-05	0.000279272	0.138533		6.6128e-05	1.14879e-05	5.75632
a9f3665ee2789748063af955d2339331	k__Bacteria; p__Nitrospirae; c__Nitrospira; o__Nitrospirales; f__0319-6A21; g__; s__		4.7919e-05	5.88891e-05	3.6949e-05	1.59379		3.81222e-06	6.81302e-05	0.0559549		9.82297e-05	1.46767e-05	6.69291
00e0008348f66e14f36da59d3360a5a2	k__Bacteria; p__Nitrospirae; c__Nitrospira; o__Nitrospirales; f__Nitrospiraceae; g__Nitrospira; s__		0.000118369	0.000111168	0.000125569	0.885315		2.37684e-05	0.000270351	0.0879169		0.000173597	2.21535e-05	7.83607
bfcf93a1a46e91aa7146e670eeb24ee6	k__Bacteria; p__OD1; c__ZB2; o__; f__; g__; s__		0.00020262	0.00011127	0.000293969	0.378511		0.000211249	0.000703314	0.300362		3.9857e-05	1.57935e-06	25.2364
58891df0a1fe922b5fde8105e59b1183	k__Bacteria; p__Proteobacteria; c__Alphaproteobacteria		0.000200668	0.000275357	0.00012598	2.18573		4.54368e-05	0.000267219	0.170036		0.000439585	2.5094e-05	17.5176
3249f50fa7668503f31c2ca383a7fa59	k__Bacteria; p__Proteobacteria; c__Alphaproteobacteria; o__BD7-3; f__; g__; s__		2.19991e-05	3.12032e-05	1.27949e-05	2.43871		3.69589e-05	2.56761e-06	14.3943		2.7092e-05	2.01002e-05	1.34785
428c123166e9a9143896ef5ff5342ad8	k__Bacteria; p__Proteobacteria; c__Alphaproteobacteria; o__Caulobacterales; f__Caulobacteraceae; g__Brevundimonas		0.000137658	0.000131276	0.000144039	0.911392		0.000241456	0.000290735	0.8305		5.25765e-05	3.92563e-05	1.33932
041a45252498e4b1d56b4e23c2670ab0	k__Bacteria; p__Proteobacteria; c__Alphaproteobacteria; o__Caulobacterales; f__Caulobacteraceae; g__Brevundimonas; s__diminuta		0.000260247	9.22231e-05	0.00042827	0.215338		2.04871e-05	0.000152121	0.134676		0.000143463	0.00062552	0.22935
bcecf8ec1e9a85a4435046cd2d6f2d31	k__Bacteria; p__Proteobacteria; c__Alphaproteobacteria; o__Caulobacterales; f__Caulobacteraceae; g__Brevundimonas; s__vesicularis		0.000182085	0.000163544	0.000200625	0.815171		0.000233636	0.000216085	1.08122		0.000113478	0.000189583	0.598569
d5f55dbe726479941205f2bc31366eb3	k__Bacteria; p__Proteobacteria; c__Alphaproteobacteria; o__Caulobacterales; f__Caulobacteraceae; g__Caulobacter; s__		4.26113e-05	1.53768e-05	6.98457e-05	0.220154		3.4424e-05	0.000160896	0.213953		1.77169e-06	4.81001e-06	0.368333
1376fee2a07b29765bcf39a862b22491	k__Bacteria; p__Proteobacteria; c__Alphaproteobacteria; o__Caulobacterales; f__Caulobacteraceae; g__Mycoplana; s__		0.00100706	0.000985819	0.0010283	0.958688		0.000280005	0.0021942	0.127612		0.00148997	0.000195516	7.62072
f210f24acd41d35d6bedaef2fd581db4	k__Bacteria; p__Proteobacteria; c__Alphaproteobacteria; o__Rhizobiales		7.06373e-05	0.000122362	1.89127e-05	6.46983		0.000115416	4.53904e-05	2.54274		0.000127323	0	INF
9a9302241ec1ae7a5292cd3fa02e8d58	k__Bacteria; p__Proteobacteria; c__Alphaproteobacteria; o__Rhizobiales; f__; g__; s__		8.37525e-05	6.55847e-05	0.00010192	0.643491		4.25506e-06	0.000241936	0.0175875		0.000109392	1.90896e-06	57.3043
e5149b2d43aa20c6f9285a6190298822	k__Bacteria; p__Proteobacteria; c__Alphaproteobacteria; o__Rhizobiales; f__Bradyrhizobiaceae		8.50208e-05	3.48316e-05	0.00013521	0.257611		0	0.00031902	0		5.97113e-05	3.91711e-06	15.2437
e5400356daabbc5a41f935af70513043	k__Bacteria; p__Proteobacteria; c__Alphaproteobacteria; o__Rhizobiales; f__Bradyrhizobiaceae		7.02697e-05	5.99407e-05	8.05986e-05	0.743694		6.03373e-05	0.000121445	0.496827		5.96574e-05	5.14225e-05	1.16014
b3e9d2a870af50d242814cfd439328b2	k__Bacteria; p__Proteobacteria; c__Alphaproteobacteria; o__Rhizobiales; f__Bradyrhizobiaceae; g__Balneimonas; s__		6.17613e-05	4.94293e-05	7.40933e-05	0.667122		0	0.000174847	0		8.4736e-05	2.12617e-06	39.8539
057a6615331d5a65adc54d6500dc4b77	k__Bacteria; p__Proteobacteria; c__Alphaproteobacteria; o__Rhizobiales; f__Brucellaceae; g__Ochrobactrum; s__		0.000132681	1.9535e-05	0.000245826	0.0794668		2.08161e-05	0.000212923	0.0977636		1.862e-05	0.000269329	0.0691348
a53196f16a5b0e9df69e2c30d4d57356	k__Bacteria; p__Proteobacteria; c__Alphaproteobacteria; o__Rhizobiales; f__Brucellaceae; g__Pseudochrobactrum; s__		0.000487939	0.00012041	0.000855469	0.140753		9.17082e-06	9.8256e-06	0.93336		0.000199866	0.0014595	0.136942
f909bf552909b043a873442518d46d7d	k__Bacteria; p__Proteobacteria; c__Alphaproteobacteria; o__Rhizobiales; f__Hyphomicrobiaceae; g__Devosia; s__		0.000371066	0.000304466	0.000437667	0.695657		0.000255605	0.00103072	0.247988		0.000339367	1.40597e-05	24.1376
40a2dfa1f592e53d0874c6a2547be68e	k__Bacteria; p__Proteobacteria; c__Alphaproteobacteria; o__Rhizobiales; f__Hyphomicrobiaceae; g__Hyphomicrobium; s__		8.08024e-05	0	0.000161605	0		0	0.000356883	0		0	2.21202e-05	0
f72ea3cd46c720b071b79916607c8ef2	k__Bacteria; p__Proteobacteria; c__Alphaproteobacteria; o__Rhizobiales; f__Methylobacteriaceae; g__; s__		0.00025712	0.000106025	0.000408215	0.25973		0.000103367	0.00043284	0.238811		0.000107924	0.000390625	0.276286
98cedaeb6530038a7c03909a8fffac4d	k__Bacteria; p__Proteobacteria; c__Alphaproteobacteria; o__Rhizobiales; f__Methylobacteriaceae; g__Methylobacterium		0.000385684	0.000101439	0.000669929	0.151417		2.19242e-05	5.68204e-05	0.385851		0.000158235	0.00110786	0.142829
44db67973a362886a170291b0f1c5bb7	k__Bacteria; p__Proteobacteria; c__Alphaproteobacteria; o__Rhizobiales; f__Methylobacteriaceae; g__Methylobacterium; s__adhaesivum		9.483e-05	0.000146036	4.36244e-05	3.34757		0.000333891	6.681e-05	4.99763		1.1853e-05	2.70632e-05	0.437973
beb046e516951224293b502aed7015a5	k__Bacteria; p__Proteobacteria; c__Alphaproteobacteria; o__Rhizobiales; f__Phyllobacteriaceae		9.14859e-05	0.00012022	6.27516e-05	1.91581		2.21874e-05	8.8141e-05	0.251727		0.000190244	4.46163e-05	4.26399
e3b283f4d4700af85f542a64222d614d	k__Bacteria; p__Proteobacteria; c__Alphaproteobacteria; o__Rhizobiales; f__Phyllobacteriaceae; g__Phyllobacterium; s__		0.0487885	0.0880513	0.00952573	9.24352		0.10808	0.00403555	26.7819		0.0737452	0.0134473	5.48402
4e835dab5ef3578f095bb8f7ca80a5e1	k__Bacteria; p__Proteobacteria; c__Alphaproteobacteria; o__Rhizobiales; f__Rhizobiaceae; g__Agrobacterium; s__		2.28143e-05	1.3655e-05	3.19737e-05	0.427069		2.44203e-05	1.69905e-05	1.43729		5.96543e-06	4.26759e-05	0.139785
a435f72253be05be644a6dc0bbc27973	k__Bacteria; p__Proteobacteria; c__Alphaproteobacteria; o__Rhizobiales; f__Rhizobiaceae; g__Agrobacterium; s__		0.000147762	0.000287249	8.27454e-06	34.7148		0.000380726	1.72836e-05	22.0282		0.00022048	1.83952e-06	119.857
cd2391c06d8cce8a5d1e08342eef3b59	k__Bacteria; p__Proteobacteria; c__Alphaproteobacteria; o__Rhizobiales; f__Rhizobiaceae; g__Shinella; s__granuli		3.16971e-05	1.18714e-05	5.15229e-05	0.23041		2.29057e-05	7.36424e-06	3.1104		3.98972e-06	8.30648e-05	0.0480315
ad69a63290f35f6635268e1079f14ca3	k__Bacteria; p__Proteobacteria; c__Alphaproteobacteria; o__Rhodobacterales; f__Rhodobacteraceae; g__Paracoccus; s__		4.60231e-05	3.20744e-05	5.99718e-05	0.534824		6.31854e-05	0.000136362	0.463366		9.85222e-06	5.40757e-06	1.82193
590016f66e421ee890865f5d15e1706c	k__Bacteria; p__Proteobacteria; c__Alphaproteobacteria; o__Rhodobacterales; f__Rhodobacteraceae; g__Paracoccus; s__		5.71033e-05	4.34067e-05	7.08e-05	0.613089		2.30965e-05	9.07963e-05	0.254377		5.79139e-05	5.65168e-05	1.02472
295bf0f91ff51f419a938b6a618b79a5	k__Bacteria; p__Proteobacteria; c__Alphaproteobacteria; o__Rhodobacterales; f__Rhodobacteraceae; g__Paracoccus; s__		0.00012155	0.000159159	8.3942e-05	1.89606		5.11873e-05	0.000201461	0.254081		0.000236281	0	INF
4b1833369144f2a4e861eacee68289cf	k__Bacteria; p__Proteobacteria; c__Alphaproteobacteria; o__Rhodospirillales; f__Acetobacteraceae; g__Gluconacetobacter; s__liquefaciens		0.000217061	0.000147316	0.000286806	0.513644		0.000353558	0.000688333	0.513644		0	0	INF
735ecf0e095d991f021182aa3f57c0ec	k__Bacteria; p__Proteobacteria; c__Alphaproteobacteria; o__Rhodospirillales; f__Rhodospirillaceae; g__; s__		0.000613394	0.000578386	0.000648402	0.892017		5.57048e-05	0.00155481	0.0358275		0.000951729	9.69246e-07	981.927
771a3e2d7594ed6fa931aeb51a96b820	k__Bacteria; p__Proteobacteria; c__Alphaproteobacteria; o__Rhodospirillales; f__Rhodospirillaceae; g__; s__		0.000209996	0.000180846	0.000239147	0.756211		1.63951e-05	0.000538883	0.0304243		0.00029831	2.50502e-05	11.9085
dc0b501ac21c95ad59a77a0337a813d5	k__Bacteria; p__Proteobacteria; c__Alphaproteobacteria; o__Rhodospirillales; f__Rhodospirillaceae; g__Skermanella; s__		8.79821e-05	4.93432e-05	0.000126621	0.389693		0	0.000291204	0		8.45884e-05	9.06166e-06	9.33476
18d4ca73d0eb8e9e07a2a71be41a0914	k__Bacteria; p__Proteobacteria; c__Alphaproteobacteria; o__Rhodospirillales; f__Rhodospirillaceae; g__Skermanella; s__		6.83389e-05	2.3686e-05	0.000112992	0.209626		0	0.00027118	0		4.06045e-05	0	INF
c0e49d69a7c601ef6df7e26e4dcaec9f	k__Bacteria; p__Proteobacteria; c__Alphaproteobacteria; o__Rhodospirillales; f__Rhodospirillaceae; g__Skermanella; s__		5.90174e-05	4.37711e-05	7.42637e-05	0.589402		3.71437e-06	0.000155474	0.0238906		7.23831e-05	1.62563e-05	4.45261
f7e4a681df74409723617f5f6cea7279	k__Bacteria; p__Proteobacteria; c__Alphaproteobacteria; o__Rickettsiales; f__mitochondria		0.0013472	0.00218876	0.000505632	4.32876		0.000401018	0.000554366	0.723382		0.00346572	0.000470821	7.361
92b7ad8271e5ffccde4a65322641c14c	k__Bacteria; p__Proteobacteria; c__Alphaproteobacteria; o__Rickettsiales; f__mitochondria		0.000839477	0.000190146	0.00148881	0.127717		0.000355653	0.00195437	0.181978		7.19277e-05	0.00115626	0.062207
e71da07e6e3a18ddc22ec57de570186f	k__Bacteria; p__Proteobacteria; c__Alphaproteobacteria; o__Sphingomonadales		6.72094e-05	2.79595e-05	0.000106459	0.262631		1.36777e-05	0.000222134	0.0615738		3.81609e-05	2.3834e-05	1.60111
dfc5e649e8475f78ab2bd4d9e7e99663	k__Bacteria; p__Proteobacteria; c__Alphaproteobacteria; o__Sphingomonadales; f__Erythrobacteraceae; g__; s__		0.000147455	0.000207285	8.76242e-05	2.36561		7.1073e-05	0.000210298	0.337963		0.000304579	0	INF
41edbcb4ec4a57c470810fb4b9ac9131	k__Bacteria; p__Proteobacteria; c__Alphaproteobacteria; o__Sphingomonadales; f__Sphingomonadaceae; g__Kaistobacter; s__		9.56401e-05	0.000115356	7.59241e-05	1.51936		1.50789e-05	0.000158923	0.0948817		0.000186983	1.66394e-05	11.2373
46958342c935785640bfc991c4efd11c	k__Bacteria; p__Proteobacteria; c__Alphaproteobacteria; o__Sphingomonadales; f__Sphingomonadaceae; g__Kaistobacter; s__		5.93298e-05	3.22683e-05	8.63913e-05	0.373513		4.04503e-06	0.000207339	0.0195093		5.24277e-05	0	INF
1bc9149757a4ea7ad2db4f9695fcf857	k__Bacteria; p__Proteobacteria; c__Alphaproteobacteria; o__Sphingomonadales; f__Sphingomonadaceae; g__Kaistobacter; s__		6.54311e-05	5.98423e-05	7.10199e-05	0.842613		2.50177e-06	0.000165922	0.015078		0.0001008	3.2323e-06	31.1851
58f4a86057c5e367df5abb5a2ffc13a6	k__Bacteria; p__Proteobacteria; c__Alphaproteobacteria; o__Sphingomonadales; f__Sphingomonadaceae; g__Kaistobacter; s__		8.38002e-05	5.68553e-05	0.000110745	0.513389		1.90707e-05	0.000265788	0.0717517		8.38443e-05	0	INF
f3f9656c8688a001e5b5da0829f07c1a	k__Bacteria; p__Proteobacteria; c__Alphaproteobacteria; o__Sphingomonadales; f__Sphingomonadaceae; g__Novosphingobium		8.35878e-05	6.70834e-05	0.000100092	0.670215		0.000133797	0.000240221	0.556974		1.94306e-05	0	INF
26a5041e1e173546c7c086bb4609a1e5	k__Bacteria; p__Proteobacteria; c__Alphaproteobacteria; o__Sphingomonadales; f__Sphingomonadaceae; g__Novosphingobium; s__capsulatum		0.0015802	0.00295429	0.000206109	14.3336		0.000205332	0.000243616	0.84285		0.00491782	0.000179319	27.4251
9878da55559f6cdd07000a64687ea926	k__Bacteria; p__Proteobacteria; c__Alphaproteobacteria; o__Sphingomonadales; f__Sphingomonadaceae; g__Sphingobium; s__yanoikuyae		0.00195391	0.000456102	0.00345172	0.132138		0.000981516	0.00821297	0.119508		8.08055e-05	5.08185e-05	1.59008
a6633e572930e169f8c07813c3b3cf31	k__Bacteria; p__Proteobacteria; c__Alphaproteobacteria; o__Sphingomonadales; f__Sphingomonadaceae; g__Sphingomonas		0.000147064	9.59117e-05	0.000198217	0.483873		4.96783e-05	0.000457113	0.108678		0.000128936	1.32906e-05	9.70125
5dac26102af83677234ba3ad0c68d50f	k__Bacteria; p__Proteobacteria; c__Alphaproteobacteria; o__Sphingomonadales; f__Sphingomonadaceae; g__Sphingomonas; s__		0.0157395	0.0273605	0.00411858	6.64318		0.0434496	0.00204025	21.2962		0.0158682	0.0056031	2.83205
43a1aea1db28b1025251754be4a96b86	k__Bacteria; p__Proteobacteria; c__Alphaproteobacteria; o__Sphingomonadales; f__Sphingomonadaceae; g__Sphingomonas; s__azotifigens		0.000363327	0.000107445	0.000619209	0.17352		0.000257868	0.0014861	0.17352		0	0	INF
19c872be930a6d18cd1150d5608918bc	k__Bacteria; p__Proteobacteria; c__Betaproteobacteria; o__Burkholderiales; f__Alcaligenaceae; g__; s__		0.000528609	0.000113544	0.000943675	0.120321		0.000272505	0.00134716	0.202281		0	0.00065547	0
694643c06b4c68d3f9db80b9774a3717	k__Bacteria; p__Proteobacteria; c__Betaproteobacteria; o__Burkholderiales; f__Alcaligenaceae; g__; s__		0.000170144	6.53847e-05	0.000274902	0.237847		0.000156923	0.00046829	0.335099		0	0.000136769	0
dcb3f2c9d192bc2a7a15f95b0e91d620	k__Bacteria; p__Proteobacteria; c__Betaproteobacteria; o__Burkholderiales; f__Alcaligenaceae; g__Achromobacter; s__		7.17889e-05	8.24715e-05	6.11063e-05	1.34964		0.000142951	7.47714e-05	1.91185		3.92715e-05	5.13455e-05	0.764848
ffcf791ac7fc2e278c21da4662ca1bbd	k__Bacteria; p__Proteobacteria; c__Betaproteobacteria; o__Burkholderiales; f__Alcaligenaceae; g__Sutterella; s__		5.44948e-05	4.11529e-05	6.78367e-05	0.606647		2.99518e-05	0.000152335	0.196617		4.91537e-05	7.48041e-06	6.57099
cfec875a97c330ce86668ce2719fac4b	k__Bacteria; p__Proteobacteria; c__Betaproteobacteria; o__Burkholderiales; f__Burkholderiaceae; g__Lautropia; s__		0.00119077	0.00142155	0.000959993	1.48079		0.00316877	0.00199047	1.59198		0.000173529	0.000223941	0.774886
5b1b97df5583824128fb9947b8c486d0	k__Bacteria; p__Proteobacteria; c__Betaproteobacteria; o__Burkholderiales; f__Burkholderiaceae; g__Lautropia; s__		3.35625e-05	4.58999e-05	2.1225e-05	2.16254		3.76626e-05	3.69136e-05	1.02029		5.17837e-05	1.00189e-05	5.1686
8865d1755cb1b0c53294ef6c02d2d02a	k__Bacteria; p__Proteobacteria; c__Betaproteobacteria; o__Burkholderiales; f__Burkholderiaceae; g__Salinispora; s__tropica		0.000973996	0.00120639	0.000741602	1.62673		0.00289534	0.00177846	1.628		0	9.91375e-07	0
d2c99de1b36df7c5494caa9e8f4d1087	k__Bacteria; p__Proteobacteria; c__Betaproteobacteria; o__Burkholderiales; f__Burkholderiaceae; g__Salinispora; s__tropica		0.000329976	0.000406773	0.00025318	1.60666		0.000976255	0.000607632	1.60666		0	0	INF
10512d90b2685008fd4f62f9141af52c	k__Bacteria; p__Proteobacteria; c__Betaproteobacteria; o__Burkholderiales; f__Comamonadaceae		9.64022e-05	2.1001e-05	0.000171803	0.122239		5.04024e-05	0.000412328	0.122239		0	0	INF
0c00789f4279e01a231e5179b1d64f32	k__Bacteria; p__Proteobacteria; c__Betaproteobacteria; o__Burkholderiales; f__Comamonadaceae; g__Comamonas; s__		0.000107158	0.000105394	0.000108923	0.9676		0.000229796	0.000237206	0.968764		1.65346e-05	1.72919e-05	0.956202
eb529134cfb8434625ecc736d2c87aa4	k__Bacteria; p__Proteobacteria; c__Betaproteobacteria; o__Burkholderiales; f__Comamonadaceae; g__Delftia; s__		0.00034701	0.000395888	0.000298132	1.3279		0.000488372	0.000372244	1.31197		0.000329828	0.000245195	1.34517
c3819d8a7a0b47c1589ab0a9ffd74ca8	k__Bacteria; p__Proteobacteria; c__Betaproteobacteria; o__Burkholderiales; f__Comamonadaceae; g__Delftia; s__		0.000113313	6.74102e-05	0.000159216	0.423388		0.000113519	0.00011008	1.03124		3.44754e-05	0.000194314	0.177421
a893c86550d90106fb1e80c2af9f99b8	k__Bacteria; p__Proteobacteria; c__Betaproteobacteria; o__Burkholderiales; f__Comamonadaceae; g__Diaphorobacter; s__		0.000125864	6.59058e-05	0.000185822	0.354673		4.84025e-06	1.17257e-05	0.41279		0.000109524	0.000310176	0.353103
a769fd25cb4cb3e65fb0b5f752ddf4cb	k__Bacteria; p__Proteobacteria; c__Betaproteobacteria; o__Burkholderiales; f__Comamonadaceae; g__Pelomonas; s__		0.000632493	0.00122986	3.51213e-05	35.0176		8.92342e-05	1.52957e-05	5.83392		0.0020446	4.92825e-05	41.4874
3c937e5ac6ce4eaefb6e2a7f8003e1de	k__Bacteria; p__Proteobacteria; c__Betaproteobacteria; o__Burkholderiales; f__Comamonadaceae; g__Tepidimonas; s__		5.97914e-05	7.43672e-05	4.52157e-05	1.64472		2.06397e-05	2.88768e-05	0.714749		0.000112744	5.68863e-05	1.98192
9f6618d7566029650d0c5630552d9b4e	k__Bacteria; p__Proteobacteria; c__Betaproteobacteria; o__Burkholderiales; f__Oxalobacteraceae; g__Massilia		6.50299e-05	7.3226e-05	5.68338e-05	1.28842		0.000175742	0.000134143	1.31011		0	1.61305e-06	0
ff8bcbccb40fd332e9ea43f3baeb4e42	k__Bacteria; p__Proteobacteria; c__Betaproteobacteria; o__Burkholderiales; f__Oxalobacteraceae; g__Ralstonia; s__		0.000338373	0.000100376	0.000576371	0.174151		0.000225241	0.000927184	0.24293		1.11861e-05	0.00032579	0.0343354
3f864d702eef2137811238ae9dffb96b	k__Bacteria; p__Proteobacteria; c__Betaproteobacteria; o__Burkholderiales; f__Oxalobacteraceae; g__Ralstonia; s__		5.94495e-05	7.34613e-05	4.54376e-05	1.61675		9.40492e-05	2.73937e-05	3.43324		5.87556e-05	5.83262e-05	1.00736
9f22da56e873ade2c09013cae621e715	k__Bacteria; p__Proteobacteria; c__Betaproteobacteria; o__Burkholderiales; f__Oxalobacteraceae; g__Ralstonia; s__		0.000103296	2.69306e-05	0.000179662	0.149896		4.38791e-05	0.000182943	0.239852		1.48244e-05	0.000177318	0.0836036
334d55a24030218530e580c50cb11632	k__Bacteria; p__Proteobacteria; c__Betaproteobacteria; o__MND1; f__; g__; s__		0.000138927	0.00012368	0.000154173	0.802219		1.85718e-06	0.000367042	0.00505987		0.000210697	2.12406e-06	99.1955
1023be1ebfa548ba366fab15709e6861	k__Bacteria; p__Proteobacteria; c__Betaproteobacteria; o__MND1; f__; g__; s__		8.14257e-05	7.62676e-05	8.65839e-05	0.880851		1.95503e-06	0.00019889	0.00982971		0.000129348	6.36505e-06	20.3216
b244a369a8eb02af982535219389ac79	k__Bacteria; p__Proteobacteria; c__Betaproteobacteria; o__Neisseriales; f__Neisseriaceae		0.000388759	0.000461849	0.00031567	1.46308		0.000686107	0.000400715	1.71221		0.000301665	0.000254923	1.18336
a462cd3791fc2f43b3bc518d923dd029	k__Bacteria; p__Proteobacteria; c__Betaproteobacteria; o__Neisseriales; f__Neisseriaceae; g__; s__		7.32306e-05	8.93306e-05	5.71307e-05	1.56362		0.000196828	0.000107097	1.83786		1.25464e-05	2.14407e-05	0.585169
b93a610c55e4194d49896d670a96cfdb	k__Bacteria; p__Proteobacteria; c__Betaproteobacteria; o__Neisseriales; f__Neisseriaceae; g__Eikenella; s__		0.000690565	0.000931074	0.000450056	2.0688		0.000812251	0.000465147	1.74622		0.00101595	0.000439276	2.31277
9c74d3aa8fabd28aa95586831c4468f0	k__Bacteria; p__Proteobacteria; c__Betaproteobacteria; o__Neisseriales; f__Neisseriaceae; g__Eikenella; s__		0.000198413	0.0001676	0.000229225	0.73116		1.92225e-05	7.26871e-06	2.64456		0.000273584	0.000387765	0.70554
bfd492f32d458a0cf45f2cac49806c13	k__Bacteria; p__Proteobacteria; c__Betaproteobacteria; o__Neisseriales; f__Neisseriaceae; g__Kingella; s__		0.000182727	0.000149922	0.000215532	0.695592		0.000105034	0.000368529	0.28501		0.000181985	0.000106248	1.71283
d0255797d1dfcd7b6efb6901caada310	k__Bacteria; p__Proteobacteria; c__Betaproteobacteria; o__Neisseriales; f__Neisseriaceae; g__Kingella; s__		0.000199993	0.000277718	0.000122268	2.27139		0.000534482	0.000146957	3.63701		9.43151e-05	0.000104633	0.901392
2a449841ad8a1f3fd24e765cdec37da6	k__Bacteria; p__Proteobacteria; c__Betaproteobacteria; o__Neisseriales; f__Neisseriaceae; g__Kingella; s__		0.00515684	0.00646398	0.00384971	1.67908		0	7.15651e-05	0		0.0110811	0.00654838	1.69219
b728237dfa5d92cda583568f3ba06487	k__Bacteria; p__Proteobacteria; c__Betaproteobacteria; o__Neisseriales; f__Neisseriaceae; g__Neisseria		0.00642205	0.00534676	0.00749734	0.713154		0.000729464	0.000952455	0.765878		0.00864483	0.0121723	0.710208
cb61b7361f8474faf2dd863ef232432c	k__Bacteria; p__Proteobacteria; c__Betaproteobacteria; o__Neisseriales; f__Neisseriaceae; g__Neisseria		0.00087753	0.000900024	0.000855036	1.05262		0.00159392	0.00152304	1.04654		0.000404383	0.000377894	1.0701
5794c25923a041a1314b056acd81f74a	k__Bacteria; p__Proteobacteria; c__Betaproteobacteria; o__Neisseriales; f__Neisseriaceae; g__Neisseria		0.000713352	0.000719866	0.000706837	1.01843		0.00101069	0.000546655	1.84886		0.000512136	0.000821252	0.623604
83bfa98d28fff4f4001015f751bc8338	k__Bacteria; p__Proteobacteria; c__Betaproteobacteria; o__Neisseriales; f__Neisseriaceae; g__Neisseria		0.000410325	0.000161338	0.000659311	0.244708		4.70997e-05	0.000161268	0.292059		0.000242938	0.00101506	0.239334
c662ee91bb0ec9092462769f1479234c	k__Bacteria; p__Proteobacteria; c__Betaproteobacteria; o__Neisseriales; f__Neisseriaceae; g__Neisseria		0.00252315	0.000912308	0.00413399	0.220684		0.00216473	0.00989187	0.218839		1.77212e-05	2.12243e-05	0.834948
0df94e423697e55c9f11b631a661f242	k__Bacteria; p__Proteobacteria; c__Betaproteobacteria; o__Neisseriales; f__Neisseriaceae; g__Neisseria; s__		0.00468807	0.00702611	0.00235003	2.9898		0.00165753	0.00162641	1.01913		0.0108608	0.00286689	3.78836
bf69134339e8e29ff3684bb128973f1f	k__Bacteria; p__Proteobacteria; c__Betaproteobacteria; o__Neisseriales; f__Neisseriaceae; g__Neisseria; s__		0.000484336	0.000269772	0.000698899	0.385996		0.000471878	0.000430861	1.0952		0.000125412	0.000890355	0.140856
6ea721a9aec68f5ee9917b5b82833a28	k__Bacteria; p__Proteobacteria; c__Betaproteobacteria; o__Neisseriales; f__Neisseriaceae; g__Neisseria; s__cinerea		0.000426355	0.00079624	5.64698e-05	14.1003		9.599e-05	6.81698e-05	1.4081		0.00129642	4.81126e-05	26.9455
9017a32c55163971f70ddc07d8e278b8	k__Bacteria; p__Proteobacteria; c__Betaproteobacteria; o__Neisseriales; f__Neisseriaceae; g__Neisseria; s__oralis		0.000135141	0.000113997	0.000156285	0.729415		0.000257781	0.000305303	0.844345		1.1294e-05	4.98442e-05	0.226585
91eadffc47a7950a37aae47e5e289b92	k__Bacteria; p__Proteobacteria; c__Betaproteobacteria; o__Neisseriales; f__Neisseriaceae; g__Neisseria; s__subflava		0.00704382	0.00458453	0.0095031	0.482425		0.00192268	0.00426273	0.451044		0.00648585	0.0132462	0.489638
cafd56c8b5035e82c12455a789d52c71	k__Bacteria; p__Proteobacteria; c__Betaproteobacteria; o__Neisseriales; f__Neisseriaceae; g__Neisseria; s__subflava		0.000905432	0.000414744	0.00139612	0.297069		0.000579577	0.0031495	0.184022		0.000297006	0.000143702	2.06682
91c9e0419bfe8038aed98cba9b51cb9d	k__Bacteria; p__Proteobacteria; c__Betaproteobacteria; o__Neisseriales; f__Neisseriaceae; g__Neisseria; s__subflava		0.00137558	0.00189405	0.000857105	2.20983		0.000205376	0.000126437	1.62434		0.00310025	0.00137901	2.24817
629676293377721f621917a3f268dbce	k__Bacteria; p__Proteobacteria; c__Betaproteobacteria; o__Neisseriales; f__Neisseriaceae; g__Neisseria; s__subflava		0.000243261	0.000299058	0.000187464	1.59529		0.000623174	0.000185756	3.35479		6.75469e-05	0.000188683	0.357991
23a596b24fcc7735fa22fdecef362356	k__Bacteria; p__Proteobacteria; c__Betaproteobacteria; o__Neisseriales; f__Neisseriaceae; g__Neisseria; s__subflava		0.00015906	0.000164978	0.000153143	1.07728		9.84871e-05	4.2404e-05	2.32259		0.000212471	0.000232242	0.914869
c5239b2cf7dc748776c9f25c550fd418	k__Bacteria; p__Proteobacteria; c__Betaproteobacteria; o__Rhodocyclales; f__Rhodocyclaceae; g__Dechloromonas; s__		9.20487e-05	9.70057e-06	0.000174397	0.0556235		2.32814e-05	0.000417196	0.0558044		0	9.69081e-07	0
9e20a235c547acc52759d1b7c6e32662	k__Bacteria; p__Proteobacteria; c__Deltaproteobacteria; o__Desulfovibrionales; f__Desulfovibrionaceae; g__; s__		0.000287558	0.000307458	0.000267658	1.1487		6.0047e-05	0.000573234	0.104751		0.00048418	4.93897e-05	9.80327
2314d323d22e89d46fdc88319a9cb017	k__Bacteria; p__Proteobacteria; c__Deltaproteobacteria; o__GMD14H09; f__; g__; s__		0.000156643	6.58071e-05	0.000247478	0.265911		6.07903e-05	0.000550267	0.110474		6.93904e-05	3.12004e-05	2.22402
ead472c0554d0814e91d6f33f4bf68d4	k__Bacteria; p__Proteobacteria; c__Deltaproteobacteria; o__Myxococcales; f__OM27; g__; s__		0.000230446	0.000106864	0.000354027	0.301852		0.000180363	0.000848213	0.212639		5.43643e-05	1.03772e-06	52.3884
4e9034995edbdb6f3007c3de83e906a5	k__Bacteria; p__Proteobacteria; c__Deltaproteobacteria; o__Syntrophobacterales; f__Syntrophobacteraceae; g__; s__		4.35687e-05	6.46169e-05	2.25204e-05	2.86926		1.66785e-06	5.4049e-05	0.0308581		0.000109581	0	INF
3a09dcfb00de80a8747e49709f701b0d	k__Bacteria; p__Proteobacteria; c__Epsilonproteobacteria; o__Campylobacterales; f__Campylobacteraceae; g__Campylobacter		0.000145045	7.70515e-05	0.000213039	0.361679		0.000174696	0.000112312	1.55546		7.30536e-06	0.000284986	0.0256341
a2ce31d4cf96c2fe3f443de9433ac3c6	k__Bacteria; p__Proteobacteria; c__Epsilonproteobacteria; o__Campylobacterales; f__Campylobacteraceae; g__Campylobacter; s__		0.00403717	0.00252667	0.00554768	0.455447		0.00323555	0.00619999	0.521864		0.00202033	0.00508174	0.397567
f3017163a4efcd8a98efbcdeac72f5d6	k__Bacteria; p__Proteobacteria; c__Epsilonproteobacteria; o__Campylobacterales; f__Campylobacteraceae; g__Campylobacter; s__		0.00781614	0.00966546	0.00596683	1.61987		0.0113141	0.0028386	3.98581		0.00848785	0.00820128	1.03494
de0e167ee4993513f9589cc1f6b75f25	k__Bacteria; p__Proteobacteria; c__Epsilonproteobacteria; o__Campylobacterales; f__Campylobacteraceae; g__Campylobacter; s__		0.000552463	0.000285516	0.000819409	0.348441		0.000102143	0.000332417	0.307273		0.000416497	0.00116726	0.356816
773fa4ea62fb5db30bd48ca3342d99e7	k__Bacteria; p__Proteobacteria; c__Epsilonproteobacteria; o__Campylobacterales; f__Campylobacteraceae; g__Campylobacter; s__		0.000170853	0.000116187	0.000225519	0.515197		3.44961e-06	0.000103873	0.03321		0.000196713	0.000312409	0.629666
442f8ed0f1e01600a16e36786f739e67	k__Bacteria; p__Proteobacteria; c__Epsilonproteobacteria; o__Campylobacterales; f__Campylobacteraceae; g__Campylobacter; s__rectus		0.00493848	0.00654283	0.00333413	1.96238		0.00308915	0.00182333	1.69424		0.00900975	0.00441328	2.04151
0be523c7f11e160fc666f1649f8b20f2	k__Bacteria; p__Proteobacteria; c__Epsilonproteobacteria; o__Campylobacterales; f__Campylobacteraceae; g__Campylobacter; s__ureolyticus		4.93692e-05	5.4256e-05	4.44823e-05	1.21972		9.91485e-06	6.3952e-06	1.55036		8.59283e-05	7.16874e-05	1.19865
dbd69438ebe3645231af058dc78c41da	k__Bacteria; p__Proteobacteria; c__Epsilonproteobacteria; o__Campylobacterales; f__Helicobacteraceae; g__; s__		0.000167573	0.000165788	0.000169359	0.978918		0.000317618	0.000145786	2.17866		5.73385e-05	0.000186196	0.307947
2f934e81f360bf94b0f1321a65164c18	k__Bacteria; p__Proteobacteria; c__Epsilonproteobacteria; o__Campylobacterales; f__Helicobacteraceae; g__Flexispira; s__		0.000119475	9.79873e-07	0.000237969	0.00411765		0	0.000571126	0		1.67978e-06	0	INF
60eb320de124ef3f4b11a7626ce0abf5	k__Bacteria; p__Proteobacteria; c__Epsilonproteobacteria; o__Campylobacterales; f__Helicobacteraceae; g__Flexispira; s__		0.00011157	0.000172527	5.06142e-05	3.40866		4.35944e-05	0.000101463	0.429659		0.000264621	1.42938e-05	18.513
f1f4a64d56d788fd73313101ea81cd9b	k__Bacteria; p__Proteobacteria; c__Epsilonproteobacteria; o__Campylobacterales; f__Helicobacteraceae; g__Helicobacter		0.000288521	0.000388867	0.000188175	2.06651		1.1321e-05	0.000439565	0.0257551		0.000658542	8.6114e-06	76.4733
67dfacf96a38558ee3a659a1aa141fd5	k__Bacteria; p__Proteobacteria; c__Epsilonproteobacteria; o__Campylobacterales; f__Helicobacteraceae; g__Helicobacter; s__pylori		0.00612954	0.00322246	0.00903661	0.356601		0.000152762	0.0126285	0.0120967		0.00541511	0.006471	0.836827
c598f4fac29f8808c279980739a6ad63	k__Bacteria; p__Proteobacteria; c__Epsilonproteobacteria; o__Campylobacterales; f__Helicobacteraceae; g__Wolinella; s__succinogenes		7.35048e-05	7.99584e-05	6.70511e-05	1.1925		8.26934e-05	9.40084e-05	0.879638		7.80049e-05	4.77959e-05	1.63204
0ec07b3e21c0da33bc35e77f088021d2	k__Bacteria; p__Proteobacteria; c__Gammaproteobacteria; o__[Marinicellales]; f__[Marinicellaceae]; g__Marinicella; s__		0.000246847	0.000266247	0.000227448	1.17058		9.58993e-05	0.000467539	0.205115		0.000387923	5.59543e-05	6.93286
fe7aac27468334cdb6926f2330372b08	k__Bacteria; p__Proteobacteria; c__Gammaproteobacteria; o__Alteromonadales; f__211ds20; g__; s__		0.000258912	0.000291627	0.000226198	1.28925		0.000162958	0.000542875	0.300177		0.000383532	0	INF
b5ddbc6fce88056c1ee569ed0933af03	k__Bacteria; p__Proteobacteria; c__Gammaproteobacteria; o__Alteromonadales; f__Alteromonadaceae		0.000483133	0.000169078	0.000797188	0.212092		0.000372561	0.00173392	0.214866		2.3732e-05	0.000128093	0.185271
b8068c182bc6f6e7c82f8cfa82062d75	k__Bacteria; p__Proteobacteria; c__Gammaproteobacteria; o__Alteromonadales; f__Alteromonadaceae		0.000161972	8.08038e-05	0.00024314	0.332334		0.000142147	0.000578993	0.245507		3.69874e-05	3.24454e-06	11.3999
94b204a40d837a556150d8e6b2d49d1c	k__Bacteria; p__Proteobacteria; c__Gammaproteobacteria; o__Alteromonadales; f__Alteromonadaceae; g__; s__		0.000130437	0.000135461	0.000125413	1.08012		6.91582e-05	0.000300992	0.229768		0.00018282	0	INF
45a00a78390088327d727469517ff05b	k__Bacteria; p__Proteobacteria; c__Gammaproteobacteria; o__Alteromonadales; f__Alteromonadaceae; g__; s__		0.000253883	0.000256502	0.000251263	1.02085		0.000131236	0.000593536	0.221108		0.000345978	6.7827e-06	51.0089
b51001c5bb67aa1cb85550986205ac7f	k__Bacteria; p__Proteobacteria; c__Gammaproteobacteria; o__Alteromonadales; f__Alteromonadaceae; g__Marinobacter; s__		0.000154665	0.000154873	0.000154457	1.00269		0.000102825	0.000370698	0.277383		0.00019205	0	INF
696ec298688cea1d05d0a08e2048761d	k__Bacteria; p__Proteobacteria; c__Gammaproteobacteria; o__Alteromonadales; f__Alteromonadaceae; g__Marinobacter; s__hydrocarbonoclasticus		7.6241e-05	6.74577e-05	8.50242e-05	0.793394		6.38962e-05	0.000204058	0.313128		7.00016e-05	0	INF
27d11106553d464fe36781e9c51787c5	k__Bacteria; p__Proteobacteria; c__Gammaproteobacteria; o__Alteromonadales; f__Alteromonadaceae; g__ND137; s__		7.90748e-05	3.27632e-05	0.000125386	0.261298		7.53288e-05	0.000300927	0.250322		2.35923e-06	0	INF
c51d5af66e9152e8b01b8e56e8f7e4fa	k__Bacteria; p__Proteobacteria; c__Gammaproteobacteria; o__Alteromonadales; f__Shewanellaceae; g__Shewanella; s__algae		0.000177486	0.000193366	0.000161606	1.19652		0.000244069	0.000192477	1.26804		0.000157149	0.000139556	1.12607
c12824d4f207121d5f0b43568dce3db9	k__Bacteria; p__Proteobacteria; c__Gammaproteobacteria; o__Enterobacteriales; f__Enterobacteriaceae		0.00222266	0.00109581	0.00334951	0.327156		0.000677406	0.000183111	3.69943		0.00139467	0.00561122	0.248551
591ed1d6afd1e79ae33d6b6cd0c6b185	k__Bacteria; p__Proteobacteria; c__Gammaproteobacteria; o__Enterobacteriales; f__Enterobacteriaceae		0.00475831	0.00373187	0.00578474	0.645123		0.00551214	0.00966548	0.570291		0.00246025	0.00301279	0.816603
f39c3e95ecce6dd7110d7440a1451a52	k__Bacteria; p__Proteobacteria; c__Gammaproteobacteria; o__Enterobacteriales; f__Enterobacteriaceae		0.000980511	0.000727615	0.00123341	0.589922		0.000485177	0.000851272	0.569944		0.000900784	0.00150636	0.597987
3c32da919e984f9a6a428b8e8d2e8377	k__Bacteria; p__Proteobacteria; c__Gammaproteobacteria; o__Enterobacteriales; f__Enterobacteriaceae		4.55645e-05	3.50855e-05	5.60435e-05	0.626041		2.18545e-05	0.000120155	0.181886		4.45362e-05	1.02492e-05	4.34533
7aa2c2b71be346b1854d547c97ed0d94	k__Bacteria; p__Proteobacteria; c__Gammaproteobacteria; o__Enterobacteriales; f__Enterobacteriaceae		0.000372721	0	0.000745441	0		0	0.00171515	0		0	5.27942e-05	0
82680b141dbf94a42a97e5c32b3ba78d	k__Bacteria; p__Proteobacteria; c__Gammaproteobacteria; o__Enterobacteriales; f__Enterobacteriaceae		0.000118537	0	0.000237075	0		0	0.00056321	0		0	4.12145e-06	0
5472d4c27c3cac3b9b059bc492e8d80c	k__Bacteria; p__Proteobacteria; c__Gammaproteobacteria; o__Enterobacteriales; f__Enterobacteriaceae		0.000213641	3.14594e-05	0.000395823	0.0794786		7.55026e-05	0.000922103	0.0818809		0	1.99084e-05	0
2bc0a0d8259ae62cd4d6a3e6328644b4	k__Bacteria; p__Proteobacteria; c__Gammaproteobacteria; o__Enterobacteriales; f__Enterobacteriaceae		0.000228445	3.20391e-05	0.000424852	0.0754124		1.59428e-05	0.000906773	0.0175819		4.35364e-05	8.06221e-05	0.540006
3679e32b27fbd5e27a41f630a7b0a783	k__Bacteria; p__Proteobacteria; c__Gammaproteobacteria; o__Enterobacteriales; f__Enterobacteriaceae		4.61523e-05	2.39076e-05	6.8397e-05	0.349542		4.46623e-05	1.34831e-05	3.31247		9.0829e-06	0.000107621	0.0843969
1469f87e492523889966e2a60049a4ae	k__Bacteria; p__Proteobacteria; c__Gammaproteobacteria; o__Enterobacteriales; f__Enterobacteriaceae		0.000652494	0.000112592	0.0011924	0.0944253		0.000143428	3.16173e-05	4.53638		9.0567e-05	0.00202152	0.0448013
9bc2c6a0a6efc8111aff4fd7f7777a05	k__Bacteria; p__Proteobacteria; c__Gammaproteobacteria; o__Enterobacteriales; f__Enterobacteriaceae		0.000176588	8.04491e-05	0.000272726	0.294981		4.79498e-05	9.99951e-05	0.479521		0.000103663	0.000396105	0.261705
a3bbbfb3d508779f0eefe022f360439b	k__Bacteria; p__Proteobacteria; c__Gammaproteobacteria; o__Enterobacteriales; f__Enterobacteriaceae		6.43926e-05	5.56832e-05	7.3102e-05	0.761719		4.18643e-05	4.69003e-05	0.892624		6.55538e-05	9.18175e-05	0.713958
85b9dd5f82282bbb21c9827356c4bc33	k__Bacteria; p__Proteobacteria; c__Gammaproteobacteria; o__Enterobacteriales; f__Enterobacteriaceae		3.99589e-05	3.6989e-05	4.29287e-05	0.861638		4.34628e-05	4.07277e-05	1.06716		3.23648e-05	4.45009e-05	0.727285
b5a14b4959d767b47e26f42738ba28e9	k__Bacteria; p__Proteobacteria; c__Gammaproteobacteria; o__Enterobacteriales; f__Enterobacteriaceae; g__Citrobacter; s__koseri		6.57713e-05	1.82998e-05	0.000113243	0.161598		1.63941e-06	5.06304e-05	0.03238		3.02e-05	0.000157966	0.191181
e8f8b6fac73aa88d22160b416cd36281	k__Bacteria; p__Proteobacteria; c__Gammaproteobacteria; o__Enterobacteriales; f__Enterobacteriaceae; g__Enterobacter		0.000130513	0	0.000261026	0		0	0.000599821	0		0	1.90299e-05	0
dd25ba30ed4e81cf23c4a18da3bfbf40	k__Bacteria; p__Proteobacteria; c__Gammaproteobacteria; o__Enterobacteriales; f__Enterobacteriaceae; g__Ewingella; s__americana		7.06128e-05	9.03031e-05	5.09225e-05	1.77334		6.41962e-05	1.47482e-05	4.35283		0.000108951	7.67613e-05	1.41935
34588d48b1f866ee34ee3225e78009e8	k__Bacteria; p__Proteobacteria; c__Gammaproteobacteria; o__Enterobacteriales; f__Enterobacteriaceae; g__Gluconacetobacter; s__		0.00040573	0.000385235	0.000426225	0.903829		0.000287682	0.000134379	2.14083		0.000454916	0.000634687	0.716756
56aa91b83f97f0e967295d3f17554ed5	k__Bacteria; p__Proteobacteria; c__Gammaproteobacteria; o__Enterobacteriales; f__Enterobacteriaceae; g__Klebsiella		0.00276362	0.00321517	0.00231207	1.3906		0.00144592	0.000961473	1.50386		0.00447892	0.00327678	1.36687
aa8d20f08616b380e3d4bb820afc8d30	k__Bacteria; p__Proteobacteria; c__Gammaproteobacteria; o__Enterobacteriales; f__Enterobacteriaceae; g__Klebsiella		0.00255052	0.00367589	0.00142516	2.57929		0.000370711	8.34126e-05	4.44431		0.00603673	0.00238355	2.53267
74c764cd57dcb0e8dc8945a1836bdc3a	k__Bacteria; p__Proteobacteria; c__Gammaproteobacteria; o__Enterobacteriales; f__Enterobacteriaceae; g__Klebsiella		0.00349562	0.0047448	0.00224644	2.11215		0.000963952	0.000711932	1.35399		0.00744541	0.00334251	2.22749
aeac98a1112103e5fe22065a06a69566	k__Bacteria; p__Proteobacteria; c__Gammaproteobacteria; o__Enterobacteriales; f__Enterobacteriaceae; g__Morganella; s__morganii		0.00310236	0.00407338	0.00213134	1.91118		0.00970561	0.00501398	1.93571		5.03565e-05	7.23203e-05	0.696298
eb1d34d39615e60553267aa785be2079	k__Bacteria; p__Proteobacteria; c__Gammaproteobacteria; o__Enterobacteriales; f__Enterobacteriaceae; g__Morganella; s__morganii		0.000883168	0.00114571	0.000620628	1.84604		0.0027497	0.00136306	2.01729		0	9.0318e-05	0
a92720d886a923c8098a5cd1a2ba9a26	k__Bacteria; p__Proteobacteria; c__Gammaproteobacteria; o__Enterobacteriales; f__Enterobacteriaceae; g__Rahnella; s__aquatilis		0.00146848	0.00104265	0.00189431	0.550414		0.00104122	0.00125481	0.829788		0.00104367	0.00235109	0.44391
1132f014d7d9d840e2be9bf958d1812c	k__Bacteria; p__Proteobacteria; c__Gammaproteobacteria; o__Enterobacteriales; f__Enterobacteriaceae; g__Rahnella; s__aquatilis		0.0020842	0.00135843	0.00280997	0.483432		0.00125798	0.00198534	0.633632		0.00143018	0.00339898	0.420767
7d7c54e246660d03425adb10369ca1d4	k__Bacteria; p__Proteobacteria; c__Gammaproteobacteria; o__Enterobacteriales; f__Enterobacteriaceae; g__Rahnella; s__aquatilis		0.000392885	0.000362283	0.000423488	0.855473		0.000108317	0.000387553	0.27949		0.000543687	0.000449156	1.21046
1630d0ea50fe4cd6addfc238923f7510	k__Bacteria; p__Proteobacteria; c__Gammaproteobacteria; o__Enterobacteriales; f__Enterobacteriaceae; g__Rahnella; s__aquatilis		3.37091e-05	2.51468e-05	4.22714e-05	0.594889		4.40551e-05	1.53653e-05	2.86719		1.16408e-05	6.149e-05	0.189312
baedcb79a8c5d41784ccc49d578d1545	k__Bacteria; p__Proteobacteria; c__Gammaproteobacteria; o__Enterobacteriales; f__Enterobacteriaceae; g__Serratia; s__marcescens		0.000463393	0.000671598	0.000255188	2.63178		0.00126912	0.000292602	4.33736		0.000244799	0.000228464	1.0715
49fd865ca92f0bf1d388bba966628c5d	k__Bacteria; p__Proteobacteria; c__Gammaproteobacteria; o__Enterobacteriales; f__Enterobacteriaceae; g__Serratia; s__marcescens		0.000268687	0.000376095	0.000161278	2.33197		0.000699935	0.000230673	3.03432		0.000144781	0.00011171	1.29604
e43d3392a65cca43a62a103e5671bb78	k__Bacteria; p__Proteobacteria; c__Gammaproteobacteria; o__Enterobacteriales; f__Enterobacteriaceae; g__Yersinia; s__		7.6791e-05	4.06571e-05	0.000112925	0.360036		1.44213e-05	1.99522e-05	0.722793		5.9397e-05	0.000179334	0.331208
51daf7b543354f97f725d806ba4ac67f	k__Bacteria; p__Proteobacteria; c__Gammaproteobacteria; o__Enterobacteriales; f__Enterobacteriaceae; g__Yersinia; s__		6.41555e-05	1.93236e-05	0.000108987	0.177302		2.73373e-05	4.56179e-05	0.599266		1.35996e-05	0.000154251	0.088165
e4205495e7f454deec941f07c7ad3a25	k__Bacteria; p__Proteobacteria; c__Gammaproteobacteria; o__Legionellales; f__Coxiellaceae; g__Aquicella; s__		5.29088e-05	4.5597e-05	6.02206e-05	0.757165		0	0.000143258	0		7.81662e-05	9.0824e-07	86.0633
3c901177a43a057e3cf4d4c1248d49f4	k__Bacteria; p__Proteobacteria; c__Gammaproteobacteria; o__Pasteurellales; f__Pasteurellaceae; g__Actinobacillus; s__		5.27693e-05	4.62086e-05	5.93299e-05	0.778842		4.99682e-05	8.48967e-05	0.588576		4.35232e-05	4.10679e-05	1.05979
46f5c34a270f9277a45c08af86c6d3ea	k__Bacteria; p__Proteobacteria; c__Gammaproteobacteria; o__Pasteurellales; f__Pasteurellaceae; g__Actinobacillus; s__parahaemolyticus		0.0106825	0.00684867	0.0145163	0.471793		0.00667702	0.0203428	0.328226		0.00697128	0.0103545	0.673262
359368e285a1df50b64de6a09e196b30	k__Bacteria; p__Proteobacteria; c__Gammaproteobacteria; o__Pasteurellales; f__Pasteurellaceae; g__Actinobacillus; s__parahaemolyticus		0.000395501	0.000221348	0.000569654	0.388566		0.000214164	0.000961756	0.22268		0.00022648	0.000289581	0.782095
4eec4e4e621f54978dea9d87a07d9ba8	k__Bacteria; p__Proteobacteria; c__Gammaproteobacteria; o__Pasteurellales; f__Pasteurellaceae; g__Actinobacillus; s__parahaemolyticus		0.00067139	0.000240921	0.00110186	0.21865		0.000196513	0.000408343	0.481244		0.000272641	0.00159723	0.170697
dbd3cdcbe28436413b600cd599c23d81	k__Bacteria; p__Proteobacteria; c__Gammaproteobacteria; o__Pasteurellales; f__Pasteurellaceae; g__Actinobacillus; s__parahaemolyticus		0.00170238	0.000496937	0.00290783	0.170896		0.000642033	0.00229637	0.279586		0.000393297	0.00334459	0.117592
2adbf00f70fdcf7b32d884d38f53e799	k__Bacteria; p__Proteobacteria; c__Gammaproteobacteria; o__Pasteurellales; f__Pasteurellaceae; g__Actinobacillus; s__parahaemolyticus		0.00250802	0.00220063	0.0028154	0.781641		3.06901e-05	2.21987e-05	1.38252		0.00375059	0.00481055	0.77966
3287d4680fcdce5d83dda5ee72ca84ad	k__Bacteria; p__Proteobacteria; c__Gammaproteobacteria; o__Pasteurellales; f__Pasteurellaceae; g__Aggregatibacter; s__		0.000629991	0.000472737	0.000787245	0.600496		0	4.55299e-05	0		0.000810407	0.00131704	0.615324
98e1023db5643c3eff2d5488014539eb	k__Bacteria; p__Proteobacteria; c__Gammaproteobacteria; o__Pasteurellales; f__Pasteurellaceae; g__Aggregatibacter; s__segnis		0.0026861	0.00314697	0.00222523	1.41422		0.00227718	0.00194155	1.17286		0.00376826	0.00242786	1.55209
816c3d478ebffd167938153c8dc4faa0	k__Bacteria; p__Proteobacteria; c__Gammaproteobacteria; o__Pasteurellales; f__Pasteurellaceae; g__Aggregatibacter; s__segnis		0.000250138	0.000306303	0.000193972	1.57911		0.00032823	0.000178675	1.83702		0.000290641	0.000204899	1.41846
d4eeb68b2420c34a79f2423541025a93	k__Bacteria; p__Proteobacteria; c__Gammaproteobacteria; o__Pasteurellales; f__Pasteurellaceae; g__Aggregatibacter; s__segnis		0.000989045	0.000448232	0.00152986	0.29299		4.42622e-05	0.00222614	0.0198829		0.000736782	0.00103251	0.713583
9f5b83fe6686da884ba633e5d0774da3	k__Bacteria; p__Proteobacteria; c__Gammaproteobacteria; o__Pasteurellales; f__Pasteurellaceae; g__Aggregatibacter; s__segnis		3.86872e-05	4.98506e-05	2.75237e-05	1.81119		9.77458e-05	2.52618e-05	3.86932		1.56397e-05	2.91394e-05	0.536722
5a363ca433e6426ed3252fd620f36f80	k__Bacteria; p__Proteobacteria; c__Gammaproteobacteria; o__Pasteurellales; f__Pasteurellaceae; g__Haemophilus		0.00639513	0.00463325	0.00815701	0.568009		0.00356326	0.00724711	0.49168		0.00539754	0.00880694	0.612873
5b2e9623d219750172b7ba11824a71bb	k__Bacteria; p__Proteobacteria; c__Gammaproteobacteria; o__Pasteurellales; f__Pasteurellaceae; g__Haemophilus; s__		8.81913e-05	6.37805e-05	0.000112602	0.566424		6.21048e-05	3.07409e-05	2.02026		6.49775e-05	0.000171074	0.37982
3b8ab1e0d4d6d2df54158bbab123cbdb	k__Bacteria; p__Proteobacteria; c__Gammaproteobacteria; o__Pasteurellales; f__Pasteurellaceae; g__Haemophilus; s__		0.0011988	0.000684334	0.00171326	0.399433		0.000853958	0.00160388	0.532431		0.000563174	0.00179139	0.314378
9ff6651a6309d506d0c224e0e7dcc00c	k__Bacteria; p__Proteobacteria; c__Gammaproteobacteria; o__Pasteurellales; f__Pasteurellaceae; g__Haemophilus; s__		4.24971e-05	5.62818e-05	2.87124e-05	1.96019		1.27989e-05	1.81123e-05	0.706641		8.7341e-05	3.62839e-05	2.40715
e1a02d7fce562a4189ba0ca1871262d4	k__Bacteria; p__Proteobacteria; c__Gammaproteobacteria; o__Pasteurellales; f__Pasteurellaceae; g__Haemophilus; s__		0.000584828	0.000216862	0.000952794	0.227606		0.000393184	0.00213836	0.183872		9.09178e-05	0.000105963	0.858011
5f5eb8fa5d3f13aa63a18affd2f18767	k__Bacteria; p__Proteobacteria; c__Gammaproteobacteria; o__Pasteurellales; f__Pasteurellaceae; g__Haemophilus; s__		0.000611107	0.000388449	0.000833764	0.465898		5.40257e-06	2.51415e-05	0.214887		0.000662053	0.00141135	0.469092
a579fcd5f79a3153c369c989563d75e0	k__Bacteria; p__Proteobacteria; c__Gammaproteobacteria; o__Pasteurellales; f__Pasteurellaceae; g__Haemophilus; s__		2.90072e-05	9.4912e-06	4.85232e-05	0.195601		4.52529e-06	6.94705e-05	0.0651397		1.30383e-05	3.35609e-05	0.388496
1e893628302d19e4459d5496f84ec319	k__Bacteria; p__Proteobacteria; c__Gammaproteobacteria; o__Pasteurellales; f__Pasteurellaceae; g__Haemophilus; s__		9.39255e-05	5.49097e-05	0.000132941	0.413038		3.28026e-05	6.48956e-05	0.505468		7.07006e-05	0.000181545	0.389437
b37ec965914f49230ea1cfab6a315ba0	k__Bacteria; p__Proteobacteria; c__Gammaproteobacteria; o__Pasteurellales; f__Pasteurellaceae; g__Haemophilus; s__influenzae		0.00514162	0.00583643	0.00444681	1.3125		0.00625548	0.00421633	1.48363		0.00553711	0.00461143	1.20074
b5f18a1c71aec33fd390aad03ce3f0c3	k__Bacteria; p__Proteobacteria; c__Gammaproteobacteria; o__Pasteurellales; f__Pasteurellaceae; g__Haemophilus; s__influenzae		0.00114843	0.00121629	0.00108057	1.1256		7.83492e-05	2.9111e-05	2.69139		0.00202911	0.00183162	1.10782
c13359a9f895b1a2b9fcf49ceaea0e8a	k__Bacteria; p__Proteobacteria; c__Gammaproteobacteria; o__Pasteurellales; f__Pasteurellaceae; g__Haemophilus; s__parainfluenzae		0.00461972	0.00393521	0.00530424	0.7419		0.00317215	0.00353968	0.89617		0.00448025	0.00656463	0.682484
56ff9a68358a7384dd9f598cf7bd53f6	k__Bacteria; p__Proteobacteria; c__Gammaproteobacteria; o__Pasteurellales; f__Pasteurellaceae; g__Haemophilus; s__parainfluenzae		6.91896e-05	7.42514e-05	6.41277e-05	1.15787		3.43008e-05	4.06488e-05	0.843833		0.000102788	8.08984e-05	1.27058
5809c15976c599adbbea647077c66355	k__Bacteria; p__Proteobacteria; c__Gammaproteobacteria; o__Pasteurellales; f__Pasteurellaceae; g__Haemophilus; s__parainfluenzae		0.000339743	0.000273339	0.000406146	0.673007		0.000588028	0.000254593	2.30968		4.85612e-05	0.000514399	0.0944038
2da69fe62ccf106c32d22afe8cb8913f	k__Bacteria; p__Proteobacteria; c__Gammaproteobacteria; o__Pseudomonadales; f__Moraxellaceae; g__Acinetobacter		0.000129623	7.72167e-05	0.000182029	0.424201		2.44027e-05	6.25967e-05	0.38984		0.000114941	0.000267337	0.429948
837d72de0cddadc657bb363f34194f8f	k__Bacteria; p__Proteobacteria; c__Gammaproteobacteria; o__Pseudomonadales; f__Moraxellaceae; g__Acinetobacter		7.65833e-05	0.000128826	2.43402e-05	5.29274		1.3042e-05	1.43392e-05	0.909535		0.00021153	3.14838e-05	6.71868
0871d1fd5fe7058e87cfa2cd1101b6f9	k__Bacteria; p__Proteobacteria; c__Gammaproteobacteria; o__Pseudomonadales; f__Moraxellaceae; g__Acinetobacter; s__		7.65072e-05	2.70863e-05	0.000125928	0.215093		6.50071e-05	0.0002845	0.228496		0	1.26626e-05	0
d7c6496f4f528860a3ebf2d96311db5c	k__Bacteria; p__Proteobacteria; c__Gammaproteobacteria; o__Pseudomonadales; f__Moraxellaceae; g__Acinetobacter; s__		5.08071e-05	2.12946e-05	8.03196e-05	0.265123		5.1107e-05	0.000190412	0.268402		0	1.68232e-06	0
e76d2cd6b2b19f0f41ce88d2848fd48a	k__Bacteria; p__Proteobacteria; c__Gammaproteobacteria; o__Pseudomonadales; f__Moraxellaceae; g__Acinetobacter; s__		2.28316e-05	2.38695e-05	2.17938e-05	1.09525		3.83213e-05	3.54728e-05	1.0803		1.35468e-05	1.2023e-05	1.12673
3876207928742711d18645217094065b	k__Bacteria; p__Proteobacteria; c__Gammaproteobacteria; o__Pseudomonadales; f__Moraxellaceae; g__Acinetobacter; s__guillouiae		7.79372e-05	4.66221e-05	0.000109252	0.426738		2.09822e-05	2.4498e-05	0.856485		6.49364e-05	0.000169791	0.382449
a84c9fdfd5cd7a04eb2c637e4b9aeaa3	k__Bacteria; p__Proteobacteria; c__Gammaproteobacteria; o__Pseudomonadales; f__Moraxellaceae; g__Acinetobacter; s__guillouiae		5.47189e-05	6.26875e-05	4.67504e-05	1.3409		2.25049e-05	5.23275e-05	0.430077		9.13893e-05	4.27668e-05	2.13692
02994595d40230239d1a07d1f92406ec	k__Bacteria; p__Proteobacteria; c__Gammaproteobacteria; o__Pseudomonadales; f__Moraxellaceae; g__Acinetobacter; s__guillouiae		4.88349e-05	1.12602e-05	8.64096e-05	0.130313		0	5.22089e-05	0		1.93033e-05	0.000110839	0.174157
337d338caa2ee065625b62dca1e82685	k__Bacteria; p__Proteobacteria; c__Gammaproteobacteria; o__Pseudomonadales; f__Moraxellaceae; g__Acinetobacter; s__johnsonii		5.23554e-05	1.7869e-05	8.68419e-05	0.205765		2.443e-05	0.000179492	0.136107		1.31826e-05	2.06635e-05	0.637965
b5e1f486dee1e6d9e0bc4d193820349e	k__Bacteria; p__Proteobacteria; c__Gammaproteobacteria; o__Pseudomonadales; f__Moraxellaceae; g__Acinetobacter; s__johnsonii		0.000108203	2.97605e-05	0.000186645	0.15945		1.44812e-06	0.00030475	0.00475184		4.99837e-05	0.000102284	0.488676
af77baff8a86a9ebf52ba1cbc534ab54	k__Bacteria; p__Proteobacteria; c__Gammaproteobacteria; o__Pseudomonadales; f__Moraxellaceae; g__Acinetobacter; s__johnsonii		2.96949e-05	1.55812e-05	4.38085e-05	0.355666		2.99372e-05	8.50761e-05	0.351887		5.32693e-06	1.43317e-05	0.37169
477ede1b5b6e9203f1c2bf74b95a3eb8	k__Bacteria; p__Proteobacteria; c__Gammaproteobacteria; o__Pseudomonadales; f__Moraxellaceae; g__Acinetobacter; s__lwoffii		0.000350369	0.000468444	0.000232294	2.0166		0.000778961	0.000126934	6.13674		0.000246646	0.000307551	0.801967
45aed2cf06f9b591cb044b9523636aa9	k__Bacteria; p__Proteobacteria; c__Gammaproteobacteria; o__Pseudomonadales; f__Moraxellaceae; g__Acinetobacter; s__rhizosphaerae		0.000160021	0.000170431	0.000149611	1.13916		0.000293386	0.000102067	2.87445		8.2606e-05	0.000183571	0.449995
c215402b742c6e200bb8e13083116f4b	k__Bacteria; p__Proteobacteria; c__Gammaproteobacteria; o__Pseudomonadales; f__Moraxellaceae; g__Acinetobacter; s__rhizosphaerae		0.00145495	0.000574895	0.002335	0.246208		0.000654832	0.000924982	0.70794		0.000517798	0.00334215	0.154929
9a5b6f7b7f3801dc2c79eb5a621d92f7	k__Bacteria; p__Proteobacteria; c__Gammaproteobacteria; o__Pseudomonadales; f__Moraxellaceae; g__Enhydrobacter		0.00339685	0.00383693	0.00295678	1.29767		0.00683245	0.000618602	11.045		0.00169726	0.0046269	0.366825
513d9d917da1848e5eb7bb941afb08e5	k__Bacteria; p__Proteobacteria; c__Gammaproteobacteria; o__Pseudomonadales; f__Moraxellaceae; g__Enhydrobacter; s__		0.000162532	3.11031e-05	0.000293962	0.105807		4.10088e-06	3.36746e-05	0.12178		5.03903e-05	0.000479881	0.105006
49523e2cd13016298a860ef71c06bf6c	k__Bacteria; p__Proteobacteria; c__Gammaproteobacteria; o__Pseudomonadales; f__Moraxellaceae; g__Moraxella; s__		0.000217943	0.000143414	0.000292472	0.490349		0.000174015	0.000336387	0.517304		0.000121556	0.000261105	0.465544
2fc9a71072a040b5941ef167f472e50f	k__Bacteria; p__Proteobacteria; c__Gammaproteobacteria; o__Pseudomonadales; f__Moraxellaceae; g__Psychrobacter; s__pulmonis		0.000239398	4.54707e-05	0.000433326	0.104934		5.42967e-05	0.000636964	0.085243		3.91664e-05	0.00028787	0.136056
d0f0a60451e06ce03d50fa8b6d325c67	k__Bacteria; p__Proteobacteria; c__Gammaproteobacteria; o__Pseudomonadales; f__Pseudomonadaceae		7.66011e-05	3.9533e-05	0.000113669	0.34779		6.34861e-05	0.000272806	0.232715		2.24236e-05	0	INF
c804f27343fbd3504b0ef0766a3942fe	k__Bacteria; p__Proteobacteria; c__Gammaproteobacteria; o__Pseudomonadales; f__Pseudomonadaceae		0.000695508	0.000654047	0.000736968	0.887484		0.0008318	0.00144014	0.577582		0.000527081	0.000234702	2.24575
f09af1a6cd464bf3cc3ee4ebdd7066b9	k__Bacteria; p__Proteobacteria; c__Gammaproteobacteria; o__Pseudomonadales; f__Pseudomonadaceae; g__; s__		0.000441215	8.48297e-05	0.000797601	0.106356		0.000203591	0.00128424	0.15853		0	0.00045	0
dea1dc3b538dba17363ece5f4d909d4b	k__Bacteria; p__Proteobacteria; c__Gammaproteobacteria; o__Pseudomonadales; f__Pseudomonadaceae; g__Pseudomonas		0.000920862	0.000907257	0.000934467	0.970882		0.000702934	0.000802493	0.875938		0.0010532	0.00102873	1.02378
8ad8f75ffd5cd7f2992a90e4a95affbd	k__Bacteria; p__Proteobacteria; c__Gammaproteobacteria; o__Pseudomonadales; f__Pseudomonadaceae; g__Pseudomonas		0.000193167	0.000211513	0.000174821	1.20988		0.000480075	0.00034744	1.38175		1.96834e-05	5.1522e-05	0.382038
f44a41dd7c7af010cbd8f32f098617c7	k__Bacteria; p__Proteobacteria; c__Gammaproteobacteria; o__Pseudomonadales; f__Pseudomonadaceae; g__Pseudomonas		0.000128518	0.000139491	0.000117544	1.18671		9.52238e-05	8.61324e-05	1.10555		0.000171111	0.000139981	1.22238
987147a23d24b70e2536d4eeaabc6ae2	k__Bacteria; p__Proteobacteria; c__Gammaproteobacteria; o__Pseudomonadales; f__Pseudomonadaceae; g__Pseudomonas		3.90137e-05	1.4631e-05	6.33963e-05	0.230786		3.00178e-06	3.47915e-05	0.086279		2.29376e-05	8.38284e-05	0.273625
8bb6ba264b60216d22b221d5c6c0992e	k__Bacteria; p__Proteobacteria; c__Gammaproteobacteria; o__Pseudomonadales; f__Pseudomonadaceae; g__Pseudomonas		0.000441942	0.000102962	0.000780922	0.131847		6.64256e-05	0.000180578	0.367849		0.00012906	0.00120974	0.106684
3fbf93f3736e44faedcb4ce044e009ce	k__Bacteria; p__Proteobacteria; c__Gammaproteobacteria; o__Pseudomonadales; f__Pseudomonadaceae; g__Pseudomonas		0.000165436	4.67325e-05	0.00028414	0.16447		0.000106128	0.000564966	0.187848		4.30725e-06	8.35507e-05	0.0515525
13fe0475caddbc5d52fdc92d22968c4c	k__Bacteria; p__Proteobacteria; c__Gammaproteobacteria; o__Pseudomonadales; f__Pseudomonadaceae; g__Pseudomonas; s__		0.00017704	6.4148e-05	0.000289932	0.221252		0.000123088	0.000591383	0.208137		2.20477e-05	7.46097e-05	0.295507
eaf307555b1ef040e7155ad169ba3637	k__Bacteria; p__Proteobacteria; c__Gammaproteobacteria; o__Pseudomonadales; f__Pseudomonadaceae; g__Pseudomonas; s__		0.000274374	0.00015306	0.000395687	0.386822		0.000150869	0.000281576	0.535802		0.000154626	0.000477195	0.32403
d2c6ba2d48cb8bc818bef1b15cd04b83	k__Bacteria; p__Proteobacteria; c__Gammaproteobacteria; o__Pseudomonadales; f__Pseudomonadaceae; g__Pseudomonas; s__		4.43919e-05	2.31081e-05	6.56757e-05	0.351853		1.11752e-05	6.60735e-05	0.169134		3.16316e-05	6.53915e-05	0.483727
ec905f17a37ec5d5589f1e9cfbce12e7	k__Bacteria; p__Proteobacteria; c__Gammaproteobacteria; o__Pseudomonadales; f__Pseudomonadaceae; g__Pseudomonas; s__fragi		0.000421021	0.000342338	0.000499703	0.685084		0.000282481	0.000344324	0.820392		0.000385093	0.000610687	0.63059
281ad7572f59851a2a162d5fd2835b52	k__Bacteria; p__Proteobacteria; c__Gammaproteobacteria; o__Pseudomonadales; f__Pseudomonadaceae; g__Pseudomonas; s__fragi		9.5113e-05	3.45425e-05	0.000155683	0.221876		2.38112e-05	3.06089e-05	0.777917		4.22076e-05	0.000245022	0.17226
ee7d661605f1b0f47f6315a808f2f7a6	k__Bacteria; p__Proteobacteria; c__Gammaproteobacteria; o__Pseudomonadales; f__Pseudomonadaceae; g__Pseudomonas; s__fragi		4.41388e-05	8.38368e-06	7.98938e-05	0.104935		2.89624e-06	0.000162936	0.0177753		1.23033e-05	2.05777e-05	0.597893
d2a14106b01ec4ae47661ec553e3a106	k__Bacteria; p__Proteobacteria; c__Gammaproteobacteria; o__Pseudomonadales; f__Pseudomonadaceae; g__Pseudomonas; s__stutzeri		0.000371868	1.15045e-05	0.000732232	0.0157115		2.76107e-05	0.00172518	0.0160045		0	2.2981e-05	0
3db94124315b297b3149aee1fabc9846	k__Bacteria; p__Proteobacteria; c__Gammaproteobacteria; o__Pseudomonadales; f__Pseudomonadaceae; g__Pseudomonas; s__veronii		6.34595e-05	1.90734e-05	0.000107846	0.176858		1.32255e-05	4.05092e-05	0.326481		2.32505e-05	0.000155943	0.149096
479d5d8426c6e6ad4fcae826e5db1922	k__Bacteria; p__Proteobacteria; c__Gammaproteobacteria; o__Pseudomonadales; f__Pseudomonadaceae; g__Pseudomonas; s__viridiflava		0.000104752	3.67067e-05	0.000172798	0.212426		8.80961e-05	0.000411722	0.21397		0	2.13731e-06	0
4f610a4a6b2ad7a66a6414363844569f	k__Bacteria; p__Proteobacteria; c__Gammaproteobacteria; o__Vibrionales		0.000270331	0.000145526	0.000395137	0.368292		0.000124029	0.000939184	0.132061		0.00016088	6.53165e-06	24.6309
5964f0ecb5a04f641124ce6ad42d4e9d	k__Bacteria; p__Proteobacteria; c__Gammaproteobacteria; o__Vibrionales; f__Pseudoalteromonadaceae; g__Pseudoalteromonas		0.000730223	0	0.00146045	0		0	3.11018e-06	0		0	0.0025014	0
2a80fce9e312f753f00e91951db1420c	k__Bacteria; p__Proteobacteria; c__Gammaproteobacteria; o__Vibrionales; f__Pseudoalteromonadaceae; g__Vibrio		0.000110031	3.53467e-05	0.000184716	0.191357		7.10389e-05	0.000381941	0.185994		9.85222e-06	4.3841e-05	0.224726
12609dc5861244b16ff32650642e4cfb	k__Bacteria; p__Proteobacteria; c__Gammaproteobacteria; o__Vibrionales; f__Vibrionaceae; g__Vibrio		0.000176644	8.63492e-06	0.000344653	0.025054		1.80783e-06	0	#DIV/0!		1.35114e-05	0.000590833	0.0228684
2f199a5e6657798b8f8fcd4105bcf627	k__Bacteria; p__Proteobacteria; c__Gammaproteobacteria; o__Xanthomonadales; f__Sinobacteraceae; g__; s__		0.000134217	5.18688e-05	0.000216564	0.239508		0	0.000515289	0		8.8918e-05	3.18925e-06	27.8805
4c90f5aaec39b47de6e8256f4bc9de32	k__Bacteria; p__Proteobacteria; c__Gammaproteobacteria; o__Xanthomonadales; f__Xanthomonadaceae; g__Dyella; s__japonica		0.00024565	0.000348073	0.000143228	2.43021		0.000835374	0.000343746	2.43021		0	0	INF
6bf30b8984dec9efed5072348c2af833	k__Bacteria; p__Proteobacteria; c__Gammaproteobacteria; o__Xanthomonadales; f__Xanthomonadaceae; g__Luteimonas; s__		0.000117605	0.000115995	0.000119215	0.972986		0.000121579	0.000286117	0.424929		0.000112006	0	INF
82fdd601a10f8e2ff1dd1099629eb3ed	k__Bacteria; p__Proteobacteria; c__Gammaproteobacteria; o__Xanthomonadales; f__Xanthomonadaceae; g__Stenotrophomonas		3.51495e-05	4.57186e-05	2.45803e-05	1.85997		8.81693e-05	2.56055e-05	3.44337		1.53967e-05	2.38481e-05	0.645616
f5946bdc25df7b8726f5ddb1ff1edce6	k__Bacteria; p__Proteobacteria; c__Gammaproteobacteria; o__Xanthomonadales; f__Xanthomonadaceae; g__Stenotrophomonas; s__geniculata		0.000135255	0.00013644	0.00013407	1.01767		0.000324269	0.000286524	1.13174		2.2757e-06	2.51748e-05	0.0903961
1e57621f714df207cfa7aff2b6284a2c	k__Bacteria; p__Proteobacteria; c__Gammaproteobacteria; o__Xanthomonadales; f__Xanthomonadaceae; g__Stenotrophomonas; s__geniculata		9.10077e-05	0.000143232	3.87831e-05	3.69316		0.000107732	6.51766e-05	1.65292		0.00016859	1.99306e-05	8.45885
2863a555ff8d8ab29d5c39f539f2a858	k__Bacteria; p__Proteobacteria; c__Gammaproteobacteria; o__Xanthomonadales; f__Xanthomonadaceae; g__Stenotrophomonas; s__geniculata		6.94503e-05	7.64546e-05	6.2446e-05	1.22433		0.000137472	8.53569e-05	1.61055		3.28709e-05	4.6081e-05	0.713329
83eb26cfc9283914675c84e8e1383a01	k__Bacteria; p__Proteobacteria; c__Gammaproteobacteria; o__Xanthomonadales; f__Xanthomonadaceae; g__Thermomonas; s__		7.46692e-05	6.47269e-05	8.46114e-05	0.764991		1.85718e-06	0.000203067	0.00914565		0.000109634	0	INF
0bf79e320823825bc1aa8ddf0ebbf9de	k__Bacteria; p__Spirochaetes; c__Spirochaetes; o__Spirochaetales; f__Spirochaetaceae; g__Treponema		9.58924e-05	7.64255e-05	0.000115359	0.6625		0.000143821	0.000232153	0.61951		2.82859e-05	3.19353e-05	0.885726
d30d042802290336bec856ab7d52eec3	k__Bacteria; p__Spirochaetes; c__Spirochaetes; o__Spirochaetales; f__Spirochaetaceae; g__Treponema; s__		0.00241404	0.00216243	0.00266566	0.81122		0.000661832	0.00133559	0.495534		0.00323429	0.0036157	0.894513
f1eb76257f5f2c7c5eb85e8056b13f63	k__Bacteria; p__Spirochaetes; c__Spirochaetes; o__Spirochaetales; f__Spirochaetaceae; g__Treponema; s__		0.000105529	0.000112515	9.85416e-05	1.14181		1.02675e-05	4.60364e-06	2.2303		0.00018555	0.00016564	1.1202
a07d14fedd81e50e3091706361ce757b	k__Bacteria; p__Spirochaetes; c__Spirochaetes; o__Spirochaetales; f__Spirochaetaceae; g__Treponema; s__		0.000865756	0.000668736	0.00106278	0.629235		0.000681761	0.000466062	1.46281		0.000659432	0.001489	0.442869
7a341943f71ba61626c545c84d012466	k__Bacteria; p__Spirochaetes; c__Spirochaetes; o__Spirochaetales; f__Spirochaetaceae; g__Treponema; s__		9.23776e-05	0.00012752	5.7235e-05	2.22801		3.24232e-05	6.82245e-06	4.75243		0.000195447	9.32439e-05	2.09608
a2a78ef7a7bf7b76d5fd803a08fcffb6	k__Bacteria; p__Spirochaetes; c__Spirochaetes; o__Spirochaetales; f__Spirochaetaceae; g__Treponema; s__		0.000179327	0.000207101	0.000151552	1.36653		0.000193213	0.00014174	1.36316		0.000217022	0.000158561	1.36869
cd953b94650e867c54573488fa562e65	k__Bacteria; p__Spirochaetes; c__Spirochaetes; o__Spirochaetales; f__Spirochaetaceae; g__Treponema; s__		0.00285798	0.00342922	0.00228673	1.49962		0.00343779	0.00202235	1.6999		0.00342311	0.00247558	1.38275
2740951ab2b721cfba1c7689a9269418	k__Bacteria; p__Spirochaetes; c__Spirochaetes; o__Spirochaetales; f__Spirochaetaceae; g__Treponema; s__		0.000203896	0.000151343	0.000256449	0.59015		0.000163095	0.000157635	1.03464		0.000142949	0.00032703	0.437113
d6ef3ea0aeab4b19dcfc3ff70790c771	k__Bacteria; p__Spirochaetes; c__Spirochaetes; o__Spirochaetales; f__Spirochaetaceae; g__Treponema; s__		0.000397439	0.000288072	0.000506807	0.568405		0.000183419	0.00018676	0.982114		0.000362823	0.000735412	0.493361
56f31fb6c553344ca8ae6289069b5c04	k__Bacteria; p__Spirochaetes; c__Spirochaetes; o__Spirochaetales; f__Spirochaetaceae; g__Treponema; s__		0.00288477	0.00330525	0.0024643	1.34125		0.00266132	0.00282256	0.942875		0.00376519	0.0022084	1.70494
4dfbecc8e43bb2b10f035184ed50fb0b	k__Bacteria; p__Spirochaetes; c__Spirochaetes; o__Spirochaetales; f__Spirochaetaceae; g__Treponema; s__		0.000160757	0.000128016	0.000193498	0.661588		0.000120748	0.000412395	0.292797		0.000133208	3.71432e-05	3.58632
5e3cfa5fddee193cca23b6ff689a5e3b	k__Bacteria; p__Spirochaetes; c__Spirochaetes; o__Spirochaetales; f__Spirochaetaceae; g__Treponema; s__		0.000180096	0.000210145	0.000150047	1.40052		0.000480857	0.000245403	1.95945		1.67785e-05	8.19355e-05	0.204776
8dc34912c4a091faf805b8dc5f0246ba	k__Bacteria; p__Spirochaetes; c__Spirochaetes; o__Spirochaetales; f__Spirochaetaceae; g__Treponema; s__		0.000143581	0.0001541	0.000133063	1.1581		0.000155707	0.000104562	1.48914		0.000152952	0.00015342	0.996947
a84e770c357fb56c66b6d05b0528758b	k__Bacteria; p__Spirochaetes; c__Spirochaetes; o__Spirochaetales; f__Spirochaetaceae; g__Treponema; s__		0.000668513	0.000605129	0.000731896	0.826797		0.00104495	0.0014805	0.705809		0.000290971	0.000197178	1.47567
9b6dc42592480d03cde893df6d9eefef	k__Bacteria; p__Spirochaetes; c__Spirochaetes; o__Spirochaetales; f__Spirochaetaceae; g__Treponema; s__		9.42313e-05	5.74575e-05	0.000131005	0.43859		1.13583e-05	0.000131675	0.0862605		9.03855e-05	0.000130527	0.692468
556977563b50c297ddcee744139483e2	k__Bacteria; p__Spirochaetes; c__Spirochaetes; o__Spirochaetales; f__Spirochaetaceae; g__Treponema; s__		0.00139699	0.00128013	0.00151386	0.845609		0.000929643	0.00124641	0.745854		0.00153048	0.00170489	0.897701
bbd7d045d39786d0e27b81cadf53d163	k__Bacteria; p__Spirochaetes; c__Spirochaetes; o__Spirochaetales; f__Spirochaetaceae; g__Treponema; s__		5.59136e-05	4.11686e-05	7.06587e-05	0.58264		7.40346e-05	0.000104444	0.708848		1.76929e-05	4.65266e-05	0.380274
541b49e76515b29e873e503812024ce1	k__Bacteria; p__Spirochaetes; c__Spirochaetes; o__Spirochaetales; f__Spirochaetaceae; g__Treponema; s__		0.000239638	0.000168056	0.000311219	0.539992		4.3708e-05	2.83511e-05	1.54167		0.000256876	0.000513268	0.500471
04d788f5f15d3ba50815e272f3c7c652	k__Bacteria; p__Spirochaetes; c__Spirochaetes; o__Spirochaetales; f__Spirochaetaceae; g__Treponema; s__		0.000545091	0.00041115	0.000679033	0.605493		0.000973031	0.00159847	0.608727		9.80599e-06	2.22938e-05	0.439853
2e5dcb5d9b3022eb25643bd62f04b27e	k__Bacteria; p__Spirochaetes; c__Spirochaetes; o__Spirochaetales; f__Spirochaetaceae; g__Treponema; s__		0.000960831	0.000891024	0.00103064	0.864537		0.0018168	0.00224353	0.809795		0.000229758	0.000164289	1.3985
8613c1e0a229b72e36853672afc37666	k__Bacteria; p__Spirochaetes; c__Spirochaetes; o__Spirochaetales; f__Spirochaetaceae; g__Treponema; s__		0.0009785	0.000876505	0.00108049	0.811208		0.000805421	0.000951458	0.846512		0.00092728	0.00117266	0.790747
a70143f55b5d7e72fc42698a6512e50f	k__Bacteria; p__Spirochaetes; c__Spirochaetes; o__Spirochaetales; f__Spirochaetaceae; g__Treponema; s__		0.000261329	8.99029e-05	0.000432755	0.207746		1.88912e-05	0.000642153	0.0294185		0.000140626	0.000283186	0.496585
5559239cbcc8947c486d4707f7b29e51	k__Bacteria; p__Spirochaetes; c__Spirochaetes; o__Spirochaetales; f__Spirochaetaceae; g__Treponema; s__		0.000552463	0.000552266	0.00055266	0.999288		0.000879922	0.000810859	1.08517		0.000318227	0.000368232	0.864201
3faf355d34f9bc995a7ddce485762607	k__Bacteria; p__Spirochaetes; c__Spirochaetes; o__Spirochaetales; f__Spirochaetaceae; g__Treponema; s__		0.000299356	0.00039158	0.000207133	1.89047		0.000505141	0.000264406	1.91047		0.000310464	0.000166224	1.86775
8cf06fc6693a31c27c11bf5f859b2e2d	k__Bacteria; p__Spirochaetes; c__Spirochaetes; o__Spirochaetales; f__Spirochaetaceae; g__Treponema; s__		5.22401e-05	5.19004e-05	5.25797e-05	0.98708		4.60112e-05	4.53267e-05	1.0151		5.6107e-05	5.77605e-05	0.971374
a6351177d40d0e19b30e24b981a2e63e	k__Bacteria; p__Spirochaetes; c__Spirochaetes; o__Spirochaetales; f__Spirochaetaceae; g__Treponema; s__		0.000867842	0.00114577	0.000589913	1.94227		0.000229649	0.000207652	1.10593		0.00180014	0.000862957	2.08602
dd58801fe66a8255978329b728bef72c	k__Bacteria; p__Spirochaetes; c__Spirochaetes; o__Spirochaetales; f__Spirochaetaceae; g__Treponema; s__		0.000177115	0.00013396	0.000220269	0.608168		7.2304e-05	5.2782e-05	1.36986		0.000178001	0.000339902	0.523682
9142184d177495a5fd224a17c896110f	k__Bacteria; p__Spirochaetes; c__Spirochaetes; o__Spirochaetales; f__Spirochaetaceae; g__Treponema; s__		0.00199785	0.00190718	0.00208852	0.913171		0.00248622	0.0025838	0.962232		0.00149357	0.00173475	0.860975
5b872236f127561b3efda62b30be7989	k__Bacteria; p__Spirochaetes; c__Spirochaetes; o__Spirochaetales; f__Spirochaetaceae; g__Treponema; s__		0.000718145	0.000385855	0.00105043	0.367329		0.000115713	0.000160846	0.719403		0.000578813	0.00168586	0.343335
148f63b90c422d5ae5651daa00e85ccf	k__Bacteria; p__Spirochaetes; c__Spirochaetes; o__Spirochaetales; f__Spirochaetaceae; g__Treponema; s__		0.000230306	8.63631e-05	0.000374248	0.230764		5.45272e-06	4.63947e-05	0.117529		0.000144156	0.000608429	0.236932
53b47f2e81d913f8915c67947a00e6bd	k__Bacteria; p__Spirochaetes; c__Spirochaetes; o__Spirochaetales; f__Spirochaetaceae; g__Treponema; s__		4.4535e-05	6.55828e-05	2.34873e-05	2.79227		2.49246e-05	1.15189e-05	2.1638		9.46243e-05	3.20362e-05	2.95367
38ee630dc4a8a8b057bbfce14a93def6	k__Bacteria; p__Spirochaetes; c__Spirochaetes; o__Spirochaetales; f__Spirochaetaceae; g__Treponema; s__		0.000102178	0.000110356	9.40008e-05	1.17399		0.000126128	1.18384e-05	10.6542		9.90898e-05	0.000152688	0.648968
022ceff9e1e2123302f4ae5364739846	k__Bacteria; p__Spirochaetes; c__Spirochaetes; o__Spirochaetales; f__Spirochaetaceae; g__Treponema; s__amylovorum		0.00229257	0.00235286	0.00223227	1.05402		0.000939106	0.00238908	0.393083		0.00336269	0.00212027	1.58597
339dacb3211d7734e043a0f6476aba1a	k__Bacteria; p__Spirochaetes; c__Spirochaetes; o__Spirochaetales; f__Spirochaetaceae; g__Treponema; s__amylovorum		0.000577116	0.000641106	0.000513127	1.24941		0.000460062	0.000368816	1.2474		0.000770423	0.000616206	1.25027
d2c14dd519f1c67712014ef49e97657d	k__Bacteria; p__Spirochaetes; c__Spirochaetes; o__Spirochaetales; f__Spirochaetaceae; g__Treponema; s__amylovorum		0.000502913	0.000343386	0.000662439	0.518366		0.000426981	0.000547593	0.779741		0.000283675	0.000744472	0.381042
c4ad76733c3965331fb2b7a6ebbf312e	k__Bacteria; p__Spirochaetes; c__Spirochaetes; o__Spirochaetales; f__Spirochaetaceae; g__Treponema; s__amylovorum		0.000676326	0.000822369	0.000530284	1.55081		0.000110301	2.58958e-05	4.25943		0.00133099	0.000890561	1.49455
433d8fe6ea7b4e9018847a24a123026e	k__Bacteria; p__Spirochaetes; c__Spirochaetes; o__Spirochaetales; f__Spirochaetaceae; g__Treponema; s__amylovorum		0.000187787	0.000266758	0.000108815	2.45147		1.55725e-05	1.09202e-05	1.42602		0.000446176	0.00017874	2.49623
e0e63d68d5d75a9088a7afabea9748e3	k__Bacteria; p__Spirochaetes; c__Spirochaetes; o__Spirochaetales; f__Spirochaetaceae; g__Treponema; s__amylovorum		0.000717576	0.00070516	0.000729992	0.965984		0.000820531	0.00100032	0.820268		0.000622753	0.0005369	1.1599
06e610455c0040022df68199a93c49b5	k__Bacteria; p__Spirochaetes; c__Spirochaetes; o__Spirochaetales; f__Spirochaetaceae; g__Treponema; s__socranskii		0.000371202	0.000464854	0.000277551	1.67484		0.000462774	0.000475979	0.972256		0.000466339	0.000135817	3.43359
1d5eb520266760e82231ceba48072cb9	k__Bacteria; p__Spirochaetes; c__Spirochaetes; o__Spirochaetales; f__Spirochaetaceae; g__Treponema; s__socranskii		6.47988e-05	8.17771e-05	4.78206e-05	1.71008		0.000191946	0.000100132	1.91693		3.08498e-06	1.04553e-05	0.295065
1d1853f46912d7f4bc5381d759f5451b	k__Bacteria; p__Spirochaetes; c__Spirochaetes; o__Spirochaetales; f__Spirochaetaceae; g__Treponema; s__socranskii		2.7889e-05	2.81056e-05	2.76724e-05	1.01565		1.89067e-05	1.50046e-05	1.26005		3.46762e-05	3.67208e-05	0.944319
40e7f8436bd30ef62c3974945e227d48	k__Bacteria; p__SR1; c__; o__; f__; g__; s__		0.000826739	0.000219594	0.00143388	0.153146		0.000112706	0.000394455	0.285726		0.000295943	0.00217633	0.135982
39e066bc47d7e44a8fdb1bd489de7cfa	k__Bacteria; p__SR1; c__; o__; f__; g__; s__		0.000613088	0.000291067	0.000935108	0.311265		6.58697e-05	0.000102295	0.643922		0.000451922	0.00152998	0.295379
00cd68305466e5ab9771a8bb0cbfacbb	k__Bacteria; p__SR1; c__; o__; f__; g__; s__		0.000215633	0.000177074	0.000254191	0.696621		0.000206805	0.000276261	0.748586		0.000155838	0.000238426	0.653613
ce258184714a4fba0407757c17687029	k__Bacteria; p__SR1; c__; o__; f__; g__; s__		0.000487775	0.000216063	0.000759486	0.284486		0.000191998	0.000881629	0.217776		0.000233253	0.000672241	0.346978
d7daaeec99070d0fc1fd57e2b84fa8b1	k__Bacteria; p__Synergistetes; c__Synergistia; o__Synergistales; f__Dethiosulfovibrionaceae; g__Pyramidobacter; s__piscolens		0.000124839	8.59067e-05	0.000163771	0.524553		0.000206176	0.000357552	0.576633		0	2.53565e-05	0
4add3f8396d5f3411725bb7370718b6c	k__Bacteria; p__Synergistetes; c__Synergistia; o__Synergistales; f__Dethiosulfovibrionaceae; g__TG5; s__		8.84012e-05	0.000101947	7.48551e-05	1.36193		0.000206923	0.000116685	1.77334		2.69649e-05	4.49765e-05	0.599532
a8645a1d83d23fc3f9577655d57f6f78	k__Bacteria; p__Synergistetes; c__Synergistia; o__Synergistales; f__Dethiosulfovibrionaceae; g__TG5; s__		0.000270277	0.000398805	0.000141749	2.81345		0.000733112	0.000222058	3.30144		0.000160014	8.43862e-05	1.89621
e76659ac6c461371dd4c58678828ab42	k__Bacteria; p__Tenericutes; c__Mollicutes; o__Acholeplasmatales; f__Acholeplasmataceae; g__Acholeplasma; s__		0.00017301	7.36294e-05	0.000272391	0.270308		0.000156755	0.000605929	0.258702		1.42539e-05	3.41497e-05	0.417394
6187d7210f4c1a80a074d646685abd06	k__Bacteria; p__Tenericutes; c__Mollicutes; o__Acholeplasmatales; f__Acholeplasmataceae; g__Acholeplasma; s__		0.000510521	0.000208372	0.00081267	0.256404		5.56582e-05	7.16186e-05	0.777147		0.000317453	0.00134199	0.236553
fc4dfeb31f7216fb0adb9de33897fbd0	k__Bacteria; p__Tenericutes; c__Mollicutes; o__Acholeplasmatales; f__Acholeplasmataceae; g__Acholeplasma; s__		0.000177523	6.17825e-05	0.000293264	0.210672		4.61703e-05	4.62342e-05	0.998616		7.29341e-05	0.000469713	0.155274
bde457e90ef97e9cbc23e2ebc007000e	k__Bacteria; p__Tenericutes; c__Mollicutes; o__Mycoplasmatales; f__Mycoplasmataceae; g__Mycoplasma; s__		0.00277781	0.00332138	0.00223424	1.48658		0.00324273	0.00149065	2.17538		0.00337755	0.00276537	1.22137
77f1b4ec61eb8410a6ec8b3c80fa1440	k__Bacteria; p__Tenericutes; c__Mollicutes; o__Mycoplasmatales; f__Mycoplasmataceae; g__Mycoplasma; s__		0.000225215	5.21985e-05	0.000398232	0.131076		5.01886e-05	7.44507e-05	0.674119		5.36341e-05	0.000629504	0.0852006
195a9eb5917d3cef00b2def76ed894aa	k__Bacteria; p__Tenericutes; c__Mollicutes; o__Mycoplasmatales; f__Mycoplasmataceae; g__Mycoplasma; s__		0.000287672	0.000440326	0.000135018	3.26123		0.00104089	0.000275468	3.77862		1.13517e-05	3.46969e-05	0.327166
e399a585235bef935c5a66918468dd97	k__Bacteria; p__Tenericutes; c__Mollicutes; o__Mycoplasmatales; f__Mycoplasmataceae; g__Mycoplasma; s__		0.000304393	0.000167627	0.000441158	0.37997		0.0003778	0.000787179	0.479942		1.75031e-05	0.000194001	0.0902217
fd0e8f019f6459facc6de5940e1ed06f	k__Bacteria; p__Tenericutes; c__Mollicutes; o__RF39; f__; g__; s__		4.15094e-05	2.8713e-05	5.43058e-05	0.528728		9.38079e-06	4.36851e-05	0.214737		4.25217e-05	6.1892e-05	0.68703
6e3a68de5526c3e998a92d65a58c887f	k__Bacteria; p__Tenericutes; c__RF3; o__ML615J-28; f__; g__; s__		9.45919e-05	3.53967e-05	0.000153787	0.230167		8.4952e-05	0.000336951	0.25212		0	2.29558e-05	0
d5fdbb2924288ee9a63a8e2ef02b3d3b	k__Bacteria; p__TM7; c__TM7-3; o__; f__; g__; s__		0.000390476	0.00033001	0.000450942	0.731823		0.000251017	0.00029159	0.860855		0.000386433	0.000564765	0.684237
ae9d823a0b9158e89a49cd07439f7eb1	k__Bacteria; p__TM7; c__TM7-3; o__CW040; f__F16; g__; s__		0.000108168	5.85408e-05	0.000157795	0.370993		8.60819e-05	0.000100937	0.85283		3.88685e-05	0.000198408	0.195902
64c8129cd1e35dfe7e0047d44b1f4de5	k__Bacteria; p__TM7; c__TM7-3; o__I025; f__; g__; s__		0.000153938	8.07726e-05	0.000227104	0.355664		0.00012894	0.000545049	0.236566		4.63672e-05	0	INF
15e81187dff6c8d9d83c62ac3e1fb8db	k__Bacteria; p__Verrucomicrobia; c__Opitutae; o__Puniceicoccales; f__Puniceicoccaceae; g__; s__		5.14939e-05	1.87828e-05	8.4205e-05	0.223061		4.06817e-05	0.000202092	0.201303		3.14081e-06	0	INF
583a986f5ebf9d33038ff60eee737e06	k__Bacteria; p__Verrucomicrobia; c__Verrucomicrobiae; o__Verrucomicrobiales; f__Verrucomicrobiaceae; g__Akkermansia; s__muciniphila		0.000397763	0.000187085	0.00060844	0.307483		0.000151544	0.00138122	0.109718		0.000212471	5.64534e-05	3.76366
3f2ecd0abdf530ca3517d4cc714fb061	k__Bacteria; p__Verrucomicrobia; c__Verrucomicrobiae; o__Verrucomicrobiales; f__Verrucomicrobiaceae; g__Verrucomicrobium; s__		8.44822e-05	8.54473e-05	8.35172e-05	1.02311		8.80778e-05	0.000184141	0.478316		8.35683e-05	1.16427e-05	7.17774
a128f6bf8af407cfce42afe0d2760030	k__Bacteria; p__WPS-2; c__; o__; f__; g__; s__		0.000283394	0.000128458	0.00043833	0.293062		0.000281512	0.00105199	0.267599		1.91334e-05	0	INF
* The Features in red colour were presenced in tumor-adjacent tissues exclusively. We also highted the features with fold change (FC) ≥5 or ≤ 0.2. The yellow background indicate FC≥5 (enriched in tumor tissues) and the green background for FC≤ 0.2 (enriched in tumor-adjacent tissues).
